# Supplementary material for: catena-Poly[[(liriodenine-κ2 N,O)lead(II)]-di-μ-chlorido]
Source: Acta Crystallogr Sect E Struct Rep Online. 2009 Dec 9;66(Pt 1):m29. doi: 10.1107/S1600536809051381 (PMC2980232; doi:10.1107/S1600536809051381)
Supplement: Supplementary file 1 [file e-66-00m29-sup1.cif]

##############################################################################
###                                                                        ###
###        Electronic paper (Acta Crystallographica Section E)             ###
###                                                                        ###
##############################################################################
#                                                                            #
# This CIF contains the data in a paper accepted for publication in Acta     #
# Crystallographica Section E. It conforms to the requirements of Notes      #
# for Authors for Section E, and has been peer reviewed under the auspices   #
# of the IUCr Commission on Journals.                                        #
#                                                                            #
# Full details of the Crystallographic Information File format               #
# are given in the paper "The Crystallographic Information File (CIF):       #
# a New Standard Archive File for Crystallography" by S. R. Hall, F. H.      #
# Allen and I. D. Brown [Acta Cryst. (1991), A47, 655-685].                  #
#                                                                            #
# The current version of the core CIF dictionary is obtainable from          #
# ftp://ftp.iucr.org/pub/cif_core.dic. The current version number is 2.4.    #
#                                                                            #
# Software is freely available for graphical display of the structure(s) in  #
# this CIF.  For information consult the CIF home page http://www.iucr.org/  #
# cif/home.html                                                              #
#                                                                            #
# This file may be used for bona fide research purposes within the           #
# scientific community so long as proper attribution is given to the journal # 
# article from which it was obtained.                                        #
#                                                                            #
##############################################################################
                                             
data_I
_audit_creation_method     SHELXL-97
_chemical_name_systematic
;
<i>catena</i>-Poly[[(liriodenine-\k^2^<i>N</i>,<i>O</i>)lead(II)]-
di-\m-chlorido]
;
_chemical_name_common     ?
_chemical_formula_moiety     'C17 H9 Cl2 N O3 Pb'
_chemical_formula_sum     'C17 H9 Cl2 N O3 Pb'
_chemical_formula_iupac     '[Pb Cl2 (C17 H9 N O3)]'
_chemical_formula_weight     553.34
_chemical_melting_point     ?
_symmetry_cell_setting     triclinic
_symmetry_space_group_name_H-M     'P -1'
_symmetry_space_group_name_Hall     '-P 1'
loop_
    _symmetry_equiv_pos_as_xyz
    'x, y, z'
    '-x, -y, -z'
_cell_length_a     7.2280(18)
_cell_length_b     10.332(3)
_cell_length_c     11.307(3)
_cell_angle_alpha     104.481(6)
_cell_angle_beta     100.479(4)
_cell_angle_gamma     99.686(4)
_cell_volume     783.4(3)
_cell_formula_units_Z     2
_cell_measurement_reflns_used     3068
_cell_measurement_theta_min     3.1
_cell_measurement_theta_max     25.3
_cell_measurement_temperature     293(2)
_exptl_crystal_description     'block'
_exptl_crystal_colour     'brown-red'
_exptl_crystal_size_max     0.35
_exptl_crystal_size_mid     0.20
_exptl_crystal_size_min     0.15
_exptl_crystal_density_diffrn     2.346
_exptl_crystal_density_meas     ?
_exptl_crystal_density_method     'not measured'
_exptl_crystal_F_000     516
_exptl_absorpt_coefficient_mu     11.125
_exptl_absorpt_correction_type     multi-scan
_exptl_absorpt_process_details     '(REQAB; Jacobson, 1998)'
_exptl_absorpt_correction_T_min     0.077
_exptl_absorpt_correction_T_max     0.188
_exptl_special_details
;
;
_diffrn_ambient_temperature     293(2)
_diffrn_radiation_type     MoK\a
_diffrn_radiation_wavelength     0.71070
_diffrn_radiation_source     'fine-focus sealed tube'
_diffrn_radiation_monochromator     graphite
_diffrn_measurement_device_type     'Rigaku Mercury CCD'
_diffrn_measurement_method     \w
_diffrn_detector_area_resol_mean     7.31
_diffrn_reflns_number     7685
_diffrn_reflns_av_R_equivalents     0.040
_diffrn_reflns_av_sigmaI/netI     0.053
_diffrn_reflns_theta_min     3.1
_diffrn_reflns_theta_max     25.3
_diffrn_reflns_theta_full     25.3
_diffrn_measured_fraction_theta_max     0.994
_diffrn_measured_fraction_theta_full     0.994
_diffrn_reflns_limit_h_min     -8
_diffrn_reflns_limit_h_max     8
_diffrn_reflns_limit_k_min     -12
_diffrn_reflns_limit_k_max     12
_diffrn_reflns_limit_l_min     -13
_diffrn_reflns_limit_l_max     11
_diffrn_standards_number     0
_diffrn_standards_interval_count     ?
_diffrn_standards_interval_time     ?
_diffrn_standards_decay_%     0
_refine_special_details
;
Refinement of <i>F</i>^2^ against ALL reflections. The weighted <i>R</i>-factor
<i>wR</i> and goodness of fit <i>S</i> are based on <i>F</i>^2^, conventional
<i>R</i>-factors <i>R</i> are based on <i>F</i>, with <i>F</i> set to zero for
negative <i>F</i>^2^. The threshold expression of <i>F</i>^2^ >
\s(<i>F</i>^2^) is used only for calculating <i>R</i>-factors(gt) <i>etc</i>.
and is not relevant to the choice of reflections for refinement.
<i>R</i>-factors based on <i>F</i>^2^ are statistically about twice as large
as those based on <i>F</i>, and <i>R</i>- factors based on ALL data will be
even larger.
;
_reflns_number_total     2847
_reflns_number_gt     2545
_reflns_threshold_expression     'I>2\s(I)'
_refine_ls_structure_factor_coef     Fsqd
_refine_ls_matrix_type     full
_refine_ls_R_factor_all     0.039
_refine_ls_R_factor_gt     0.033
_refine_ls_wR_factor_gt     0.063
_refine_ls_wR_factor_ref     0.065
_refine_ls_goodness_of_fit_ref     1.05
_refine_ls_restrained_S_all     1.05
_refine_ls_number_reflns     2847
_refine_ls_number_parameters     218
_refine_ls_number_restraints     0
_refine_ls_hydrogen_treatment     constr
_refine_ls_weighting_scheme     calc
_refine_ls_weighting_details
                 'calc w=1/[\s^2^(Fo^2^)+(0.0269P)^2^] where P=(Fo^2^+2Fc^2^)/3'
_atom_sites_solution_hydrogens     geom
_atom_sites_solution_primary     direct
_atom_sites_solution_secondary     difmap
_refine_ls_shift/su_max     ?
_refine_ls_shift/su_max_lt     0.001
_refine_ls_shift/su_mean     0.000
_refine_diff_density_max     1.19
_refine_diff_density_min     -1.28
_refine_ls_extinction_method     none
_refine_ls_extinction_coef     ?
loop_
    _atom_type_symbol
    _atom_type_description
    _atom_type_scat_dispersion_real
    _atom_type_scat_dispersion_imag
    _atom_type_scat_source
    'C' 'C' 0.0033 0.0016
                         'International Tables Vol C Tables 4.2.6.8 and 6.1.1.4'
    'H' 'H' 0.0000 0.0000
                         'International Tables Vol C Tables 4.2.6.8 and 6.1.1.4'
    'Cl' 'Cl' 0.1484 0.1585
                         'International Tables Vol C Tables 4.2.6.8 and 6.1.1.4'
    'N' 'N' 0.0061 0.0033
                         'International Tables Vol C Tables 4.2.6.8 and 6.1.1.4'
    'O' 'O' 0.0106 0.0060
                         'International Tables Vol C Tables 4.2.6.8 and 6.1.1.4'
    'Pb' 'Pb' -3.3944 10.1111
                         'International Tables Vol C Tables 4.2.6.8 and 6.1.1.4'
_computing_data_collection     'CrystalClear (Rigaku, 1999)'
_computing_cell_refinement     'CrystalClear (Rigaku, 1999)'
_computing_data_reduction     'CrystalStructure (Rigaku/MSC & Rigaku, 2000)'
_computing_structure_solution     'SHELXS-97 (Sheldrick, 2008)'
_computing_structure_refinement     'SHELXL-97 (Sheldrick, 2008)'
_computing_molecular_graphics     'SHELXTL (Sheldrick, 2008)'
_computing_publication_material     'SHELXTL (Sheldrick, 2008)'
loop_
    _atom_site_type_symbol
    _atom_site_label
    _atom_site_fract_x
    _atom_site_fract_y
    _atom_site_fract_z
    _atom_site_U_iso_or_equiv
    _atom_site_adp_type
    _atom_site_calc_flag
    _atom_site_refinement_flags
    _atom_site_occupancy
    _atom_site_disorder_assembly
    _atom_site_disorder_group
    Pb Pb1 0.19801(4) 0.42620(2) 0.40684(2) 0.03726(11) Uani d . 1 . .
    Cl Cl1 -0.1055(3) 0.29827(18) 0.4893(2) 0.0629(6) Uani d . 1 . .
    Cl Cl2 0.4274(3) 0.44005(18) 0.62730(15) 0.0502(5) Uani d . 1 . .
    O O1 0.1822(7) 0.3210(4) 0.1636(4) 0.0497(12) Uani d . 1 . .
    O O2 0.3150(8) -0.4078(5) 0.0294(4) 0.0578(14) Uani d . 1 . .
    O O3 0.2905(7) -0.2806(4) -0.1103(4) 0.0480(12) Uani d . 1 . .
    N N1 0.2587(7) 0.1823(5) 0.3329(4) 0.0326(12) Uani d . 1 . .
    C C1 0.2820(9) 0.1075(7) 0.4135(6) 0.0398(16) Uani d . 1 . .
    H H1 0.2900 0.1488 0.4979 0.048 Uiso calc R 1 . .
    C C2 0.2945(9) -0.0270(7) 0.3773(6) 0.0395(15) Uani d . 1 . .
    H H2 0.3066 -0.0751 0.4366 0.047 Uiso calc R 1 . .
    C C3 0.2895(8) -0.0921(6) 0.2529(5) 0.0313(14) Uani d . 1 . .
    C C4 0.2695(8) -0.0126(6) 0.1654(5) 0.0273(13) Uani d . 1 . .
    C C5 0.2517(8) 0.1231(6) 0.2115(5) 0.0276(13) Uani d . 1 . .
    C C6 0.2153(8) 0.2068(6) 0.1253(5) 0.0302(14) Uani d . 1 . .
    C C7 0.2194(8) 0.1492(6) -0.0059(5) 0.0303(14) Uani d . 1 . .
    C C8 0.1938(9) 0.2315(6) -0.0863(6) 0.0365(15) Uani d . 1 . .
    H H8 0.1783 0.3203 -0.0549 0.044 Uiso calc R 1 . .
    C C9 0.1914(9) 0.1812(7) -0.2120(6) 0.0420(16) Uani d . 1 . .
    H H9 0.1775 0.2360 -0.2655 0.050 Uiso calc R 1 . .
    C C10 0.2102(9) 0.0463(7) -0.2573(6) 0.0447(17) Uani d . 1 . .
    H H10 0.2059 0.0111 -0.3421 0.054 Uiso calc R 1 . .
    C C11 0.2351(9) -0.0361(6) -0.1792(5) 0.0349(15) Uani d . 1 . .
    H H11 0.2488 -0.1250 -0.2117 0.042 Uiso calc R 1 . .
    C C12 0.2399(7) 0.0135(6) -0.0515(5) 0.0252(13) Uani d . 1 . .
    C C13 0.2642(8) -0.0694(6) 0.0357(5) 0.0259(13) Uani d . 1 . .
    C C14 0.2808(9) -0.2026(6) 0.0034(6) 0.0360(15) Uani d . 1 . .
    C C15 0.2995(9) -0.2795(6) 0.0903(6) 0.0374(15) Uani d . 1 . .
    C C16 0.3033(9) -0.2300(6) 0.2118(6) 0.0401(16) Uani d . 1 . .
    H H16 0.3144 -0.2837 0.2666 0.048 Uiso calc R 1 . .
    C C17 0.2998(14) -0.4135(7) -0.0990(7) 0.066(2) Uani d . 1 . .
    H H17A 0.1845 -0.4802 -0.1511 0.079 Uiso calc R 1 . .
    H H17B 0.4111 -0.4405 -0.1261 0.079 Uiso calc R 1 . .
loop_
    _atom_site_aniso_label
    _atom_site_aniso_U_11
    _atom_site_aniso_U_22
    _atom_site_aniso_U_33
    _atom_site_aniso_U_12
    _atom_site_aniso_U_13
    _atom_site_aniso_U_23
    Pb1 0.04943(18) 0.03102(16) 0.03286(16) 0.01243(12) 0.01518(11) 0.00575(10)
    Cl1 0.0760(14) 0.0351(10) 0.0866(14) 0.0132(9) 0.0457(12) 0.0144(9)
    Cl2 0.0624(12) 0.0544(11) 0.0345(9) 0.0071(9) 0.0160(8) 0.0146(8)
    O1 0.086(4) 0.034(3) 0.032(3) 0.023(3) 0.013(2) 0.008(2)
    O2 0.101(4) 0.032(3) 0.048(3) 0.027(3) 0.027(3) 0.011(2)
    O3 0.080(4) 0.032(3) 0.035(3) 0.022(2) 0.020(2) 0.005(2)
    N1 0.040(3) 0.033(3) 0.024(3) 0.011(2) 0.006(2) 0.008(2)
    C1 0.053(4) 0.044(4) 0.024(3) 0.016(3) 0.007(3) 0.009(3)
    C2 0.052(4) 0.038(4) 0.034(4) 0.017(3) 0.011(3) 0.015(3)
    C3 0.033(3) 0.032(4) 0.030(3) 0.009(3) 0.006(3) 0.012(3)
    C4 0.022(3) 0.028(3) 0.032(3) 0.006(3) 0.009(2) 0.008(3)
    C5 0.031(3) 0.023(3) 0.027(3) 0.006(3) 0.007(2) 0.004(2)
    C6 0.032(3) 0.023(3) 0.029(3) 0.002(3) 0.004(3) 0.002(3)
    C7 0.028(3) 0.031(3) 0.030(3) 0.004(3) 0.008(3) 0.006(3)
    C8 0.047(4) 0.030(4) 0.031(3) 0.003(3) 0.009(3) 0.010(3)
    C9 0.055(4) 0.037(4) 0.040(4) 0.010(3) 0.014(3) 0.019(3)
    C10 0.049(4) 0.053(5) 0.028(3) 0.006(4) 0.014(3) 0.006(3)
    C11 0.039(4) 0.034(4) 0.031(3) 0.006(3) 0.012(3) 0.007(3)
    C12 0.023(3) 0.024(3) 0.028(3) 0.004(2) 0.008(2) 0.004(2)
    C13 0.025(3) 0.023(3) 0.030(3) 0.009(2) 0.010(2) 0.003(2)
    C14 0.043(4) 0.033(4) 0.033(4) 0.011(3) 0.017(3) 0.003(3)
    C15 0.046(4) 0.024(3) 0.048(4) 0.014(3) 0.018(3) 0.012(3)
    C16 0.054(4) 0.031(4) 0.044(4) 0.013(3) 0.018(3) 0.018(3)
    C17 0.116(7) 0.034(4) 0.046(5) 0.021(4) 0.024(5) 0.003(3)
_geom_special_details
;
All e.s.d.'s (except the e.s.d. in the dihedral angle between two l.s. planes)
are estimated using the full covariance matrix. The cell e.s.d.'s are taken
into account individually in the estimation of e.s.d.'s in distances, angles
and torsion angles; correlations between e.s.d.'s in cell parameters are only
used when they are defined by crystal symmetry. An approximate (isotropic)
treatment of cell e.s.d.'s is used for estimating e.s.d.'s involving l.s.
planes.
;
loop_
    _geom_bond_atom_site_label_1
    _geom_bond_atom_site_label_2
    _geom_bond_site_symmetry_2
    _geom_bond_distance
    _geom_bond_publ_flag
    Pb1 N1 . 2.587(5) ?
    Pb1 O1 . 2.666(4) ?
    Pb1 Cl2 . 2.6872(18) ?
    Pb1 Cl1 . 2.7952(18) ?
    Pb1 Cl2 2_666 2.9626(18) ?
    Pb1 Cl1 2_566 3.031(2) ?
    Cl1 Pb1 2_566 3.031(2) ?
    Cl2 Pb1 2_666 2.9626(18) ?
    O1 C6 . 1.230(7) ?
    O2 C15 . 1.366(7) ?
    O2 C17 . 1.422(8) ?
    O3 C14 . 1.356(7) ?
    O3 C17 . 1.422(8) ?
    N1 C1 . 1.340(7) ?
    N1 C5 . 1.344(7) ?
    C1 C2 . 1.370(9) ?
    C1 H1 . 0.9300 ?
    C2 C3 . 1.390(8) ?
    C2 H2 . 0.9300 ?
    C3 C16 . 1.411(8) ?
    C3 C4 . 1.438(8) ?
    C4 C5 . 1.405(8) ?
    C4 C13 . 1.428(7) ?
    C5 C6 . 1.474(8) ?
    C6 C7 . 1.462(8) ?
    C7 C8 . 1.401(8) ?
    C7 C12 . 1.411(8) ?
    C8 C9 . 1.382(8) ?
    C8 H8 . 0.9300 ?
    C9 C10 . 1.399(9) ?
    C9 H9 . 0.9300 ?
    C10 C11 . 1.380(9) ?
    C10 H10 . 0.9300 ?
    C11 C12 . 1.397(8) ?
    C11 H11 . 0.9300 ?
    C12 C13 . 1.465(8) ?
    C13 C14 . 1.365(8) ?
    C14 C15 . 1.412(8) ?
    C15 C16 . 1.334(8) ?
    C16 H16 . 0.9300 ?
    C17 H17A . 0.9700 ?
    C17 H17B . 0.9700 ?
loop_
    _geom_angle_atom_site_label_1
    _geom_angle_atom_site_label_2
    _geom_angle_atom_site_label_3
    _geom_angle_site_symmetry_1
    _geom_angle_site_symmetry_3
    _geom_angle
    _geom_angle_publ_flag
    N1 Pb1 O1 . . 61.78(14) ?
    N1 Pb1 Cl2 . . 84.80(11) ?
    O1 Pb1 Cl2 . . 136.98(11) ?
    N1 Pb1 Cl1 . . 84.76(11) ?
    O1 Pb1 Cl1 . . 114.05(11) ?
    Cl2 Pb1 Cl1 . . 86.77(6) ?
    N1 Pb1 Cl2 . 2_666 93.28(11) ?
    O1 Pb1 Cl2 . 2_666 75.61(11) ?
    Cl2 Pb1 Cl2 . 2_666 80.49(5) ?
    Cl1 Pb1 Cl2 . 2_666 167.23(6) ?
    N1 Pb1 Cl1 . 2_566 174.35(11) ?
    O1 Pb1 Cl1 . 2_566 122.56(10) ?
    Cl2 Pb1 Cl1 . 2_566 92.96(6) ?
    Cl1 Pb1 Cl1 . 2_566 89.95(5) ?
    Cl2 Pb1 Cl1 2_666 2_566 91.45(5) ?
    Pb1 Cl1 Pb1 . 2_566 90.05(5) ?
    Pb1 Cl2 Pb1 . 2_666 99.51(5) ?
    C6 O1 Pb1 . . 120.2(4) ?
    C15 O2 C17 . . 107.0(5) ?
    C14 O3 C17 . . 107.2(5) ?
    C1 N1 C5 . . 118.2(5) ?
    C1 N1 Pb1 . . 120.4(4) ?
    C5 N1 Pb1 . . 121.2(4) ?
    N1 C1 C2 . . 123.1(5) ?
    N1 C1 H1 . . 118.5 ?
    C2 C1 H1 . . 118.5 ?
    C1 C2 C3 . . 120.7(6) ?
    C1 C2 H2 . . 119.7 ?
    C3 C2 H2 . . 119.7 ?
    C2 C3 C16 . . 122.5(5) ?
    C2 C3 C4 . . 117.1(5) ?
    C16 C3 C4 . . 120.4(5) ?
    C5 C4 C13 . . 120.8(5) ?
    C5 C4 C3 . . 117.6(5) ?
    C13 C4 C3 . . 121.6(5) ?
    N1 C5 C4 . . 123.2(5) ?
    N1 C5 C6 . . 116.2(5) ?
    C4 C5 C6 . . 120.5(5) ?
    O1 C6 C7 . . 121.7(5) ?
    O1 C6 C5 . . 120.5(5) ?
    C7 C6 C5 . . 117.8(5) ?
    C8 C7 C12 . . 121.0(5) ?
    C8 C7 C6 . . 117.6(5) ?
    C12 C7 C6 . . 121.3(5) ?
    C9 C8 C7 . . 120.2(6) ?
    C9 C8 H8 . . 119.9 ?
    C7 C8 H8 . . 119.9 ?
    C8 C9 C10 . . 118.7(6) ?
    C8 C9 H9 . . 120.6 ?
    C10 C9 H9 . . 120.6 ?
    C11 C10 C9 . . 121.7(6) ?
    C11 C10 H10 . . 119.2 ?
    C9 C10 H10 . . 119.2 ?
    C10 C11 C12 . . 120.4(6) ?
    C10 C11 H11 . . 119.8 ?
    C12 C11 H11 . . 119.8 ?
    C11 C12 C7 . . 118.0(5) ?
    C11 C12 C13 . . 122.9(5) ?
    C7 C12 C13 . . 119.1(5) ?
    C14 C13 C4 . . 114.7(5) ?
    C14 C13 C12 . . 125.1(5) ?
    C4 C13 C12 . . 120.3(5) ?
    O3 C14 C13 . . 127.8(6) ?
    O3 C14 C15 . . 109.0(5) ?
    C13 C14 C15 . . 123.1(5) ?
    C16 C15 O2 . . 127.3(6) ?
    C16 C15 C14 . . 123.8(6) ?
    O2 C15 C14 . . 108.8(5) ?
    C15 C16 C3 . . 116.5(6) ?
    C15 C16 H16 . . 121.8 ?
    C3 C16 H16 . . 121.8 ?
    O2 C17 O3 . . 107.6(5) ?
    O2 C17 H17A . . 110.2 ?
    O3 C17 H17A . . 110.2 ?
    O2 C17 H17B . . 110.2 ?
    O3 C17 H17B . . 110.2 ?
    H17A C17 H17B . . 108.5 ?
loop_
    _geom_torsion_atom_site_label_1
    _geom_torsion_atom_site_label_2
    _geom_torsion_atom_site_label_3
    _geom_torsion_atom_site_label_4
    _geom_torsion_site_symmetry_1
    _geom_torsion_site_symmetry_2
    _geom_torsion_site_symmetry_3
    _geom_torsion_site_symmetry_4
    _geom_torsion
    _geom_torsion_publ_flag
    N1 Pb1 Cl1 Pb1 . . . 2_566 178.04(11) ?
    O1 Pb1 Cl1 Pb1 . . . 2_566 -126.08(11) ?
    Cl2 Pb1 Cl1 Pb1 . . . 2_566 92.96(6) ?
    Cl2 Pb1 Cl1 Pb1 2_666 . . 2_566 96.4(2) ?
    Cl1 Pb1 Cl1 Pb1 2_566 . . 2_566 0.0 ?
    N1 Pb1 Cl2 Pb1 . . . 2_666 94.22(11) ?
    O1 Pb1 Cl2 Pb1 . . . 2_666 56.71(16) ?
    Cl1 Pb1 Cl2 Pb1 . . . 2_666 179.24(6) ?
    Cl2 Pb1 Cl2 Pb1 2_666 . . 2_666 0.0 ?
    Cl1 Pb1 Cl2 Pb1 2_566 . . 2_666 -90.98(6) ?
    N1 Pb1 O1 C6 . . . . -1.9(4) ?
    Cl2 Pb1 O1 C6 . . . . 41.5(5) ?
    Cl1 Pb1 O1 C6 . . . . -71.3(5) ?
    Cl2 Pb1 O1 C6 2_666 . . . 99.9(5) ?
    Cl1 Pb1 O1 C6 2_566 . . . -177.8(4) ?
    O1 Pb1 N1 C1 . . . . -174.8(5) ?
    Cl2 Pb1 N1 C1 . . . . 33.3(4) ?
    Cl1 Pb1 N1 C1 . . . . -53.9(4) ?
    Cl2 Pb1 N1 C1 2_666 . . . 113.5(4) ?
    O1 Pb1 N1 C5 . . . . -0.4(4) ?
    Cl2 Pb1 N1 C5 . . . . -152.2(4) ?
    Cl1 Pb1 N1 C5 . . . . 120.5(4) ?
    Cl2 Pb1 N1 C5 2_666 . . . -72.1(4) ?
    C5 N1 C1 C2 . . . . -1.5(9) ?
    Pb1 N1 C1 C2 . . . . 173.0(5) ?
    N1 C1 C2 C3 . . . . 2.0(10) ?
    C1 C2 C3 C16 . . . . 179.6(6) ?
    C1 C2 C3 C4 . . . . -0.4(9) ?
    C2 C3 C4 C5 . . . . -1.6(8) ?
    C16 C3 C4 C5 . . . . 178.4(5) ?
    C2 C3 C4 C13 . . . . 179.6(5) ?
    C16 C3 C4 C13 . . . . -0.4(8) ?
    C1 N1 C5 C4 . . . . -0.7(8) ?
    Pb1 N1 C5 C4 . . . . -175.2(4) ?
    C1 N1 C5 C6 . . . . 176.8(5) ?
    Pb1 N1 C5 C6 . . . . 2.2(7) ?
    C13 C4 C5 N1 . . . . -179.0(5) ?
    C3 C4 C5 N1 . . . . 2.2(8) ?
    C13 C4 C5 C6 . . . . 3.7(8) ?
    C3 C4 C5 C6 . . . . -175.1(5) ?
    Pb1 O1 C6 C7 . . . . -176.2(4) ?
    Pb1 O1 C6 C5 . . . . 3.9(7) ?
    N1 C5 C6 O1 . . . . -4.1(8) ?
    C4 C5 C6 O1 . . . . 173.4(5) ?
    N1 C5 C6 C7 . . . . 176.0(5) ?
    C4 C5 C6 C7 . . . . -6.5(8) ?
    O1 C6 C7 C8 . . . . 3.1(9) ?
    C5 C6 C7 C8 . . . . -177.1(5) ?
    O1 C6 C7 C12 . . . . -174.1(5) ?
    C5 C6 C7 C12 . . . . 5.7(8) ?
    C12 C7 C8 C9 . . . . -1.1(9) ?
    C6 C7 C8 C9 . . . . -178.3(6) ?
    C7 C8 C9 C10 . . . . 1.6(9) ?
    C8 C9 C10 C11 . . . . -1.4(10) ?
    C9 C10 C11 C12 . . . . 0.8(10) ?
    C10 C11 C12 C7 . . . . -0.3(8) ?
    C10 C11 C12 C13 . . . . 179.4(6) ?
    C8 C7 C12 C11 . . . . 0.4(8) ?
    C6 C7 C12 C11 . . . . 177.6(5) ?
    C8 C7 C12 C13 . . . . -179.3(5) ?
    C6 C7 C12 C13 . . . . -2.2(8) ?
    C5 C4 C13 C14 . . . . -179.2(5) ?
    C3 C4 C13 C14 . . . . -0.5(8) ?
    C5 C4 C13 C12 . . . . 0.0(8) ?
    C3 C4 C13 C12 . . . . 178.8(5) ?
    C11 C12 C13 C14 . . . . -1.3(9) ?
    C7 C12 C13 C14 . . . . 178.4(5) ?
    C11 C12 C13 C4 . . . . 179.5(5) ?
    C7 C12 C13 C4 . . . . -0.8(8) ?
    C17 O3 C14 C13 . . . . -177.9(7) ?
    C17 O3 C14 C15 . . . . 4.7(7) ?
    C4 C13 C14 O3 . . . . -176.3(6) ?
    C12 C13 C14 O3 . . . . 4.5(10) ?
    C4 C13 C14 C15 . . . . 0.8(9) ?
    C12 C13 C14 C15 . . . . -178.5(6) ?
    C17 O2 C15 C16 . . . . 179.0(7) ?
    C17 O2 C15 C14 . . . . -1.8(8) ?
    O3 C14 C15 C16 . . . . 177.3(6) ?
    C13 C14 C15 C16 . . . . -0.2(10) ?
    O3 C14 C15 O2 . . . . -1.8(7) ?
    C13 C14 C15 O2 . . . . -179.4(6) ?
    O2 C15 C16 C3 . . . . 178.3(6) ?
    C14 C15 C16 C3 . . . . -0.7(10) ?
    C2 C3 C16 C15 . . . . -179.0(6) ?
    C4 C3 C16 C15 . . . . 0.9(9) ?
    C15 O2 C17 O3 . . . . 4.7(8) ?
    C14 O3 C17 O2 . . . . -5.8(8) ?
data_New_Global_Publ_Block
_journal_date_recd_electronic     2009-11-01
_journal_date_accepted     2009-11-28
_journal_name_full     'Acta Crystallographica, Section E'
_journal_year     2010
_journal_volume     66
_journal_issue      1
_journal_page_first     m29
_journal_page_last     m29
_journal_paper_category     QM
_journal_coeditor_code     YA2112
_publ_contact_author_name     'Zhen-Feng Chen*'
_publ_contact_author_address
;
Key Laboratory for the Chemistry and Molecular Engineering of Medicinal
Resources (Ministry of Education of China)
Guangxi Normal University
Guilin 541004
China
;
_publ_contact_author_email     'chenzfgxnu@yahoo.com'
_publ_contact_author_fax     '86-773-2120958'
_publ_contact_author_phone     '86-773-2120998'
_publ_section_title
;\
<i>catena</i>-Poly[[(liriodenine-\k^2^<i>N</i>,<i>O</i>)lead(II)]-di-\m-\
chlorido]
;
loop_
    _publ_author_name
    _publ_author_footnote
    _publ_author_address
    'Qin, Yan-Tao'
;
?
;
;
Key Laboratory for the Chemistry and Molecular Engineering of Medicinal
Resources (Ministry of Education of China)
School of Chemistry & Chemical Engineering
Guangxi Normal University
Guilin 541004
People's Republic of China
;
    'Tao, Lu' .
;
Key Laboratory for the Chemistry and Molecular Engineering of Medicinal
Resources (Ministry of Education of China)
School of Chemistry & Chemical Engineering
Guangxi Normal University
Guilin 541004
People's Republic of China
;
    'Tian-Jing He' .
;
Key Laboratory for the Chemistry and Molecular Engineering of Medicinal
Resources (Ministry of Education of China)
School of Chemistry & Chemical Engineering
Guangxi Normal University
Guilin 541004
People's Republic of China
;
    'Liu, Yan-Cheng' .
;
Key Laboratory for the Chemistry and Molecular Engineering of Medicinal
Resources (Ministry of Education of China)
School of Chemistry & Chemical Engineering
Guangxi Normal University
Guilin 541004
People's Republic of China
;
    'Chen, Zhen-Feng' .
;
Key Laboratory for the Chemistry and Molecular Engineering of Medicinal
Resources (Ministry of Education of China)
School of Chemistry & Chemical Engineering
Guangxi Normal University
Guilin 541004
People's Republic of China
;
_publ_section_synopsis     .
