# Supplementary material for: catena-Poly[[(liriodenine-κ2 N,O)lead(II)]-di-μ-chlorido]
Source: Acta Crystallogr Sect E Struct Rep Online. 2009 Dec 9;66(Pt 1):m29. doi: 10.1107/S1600536809051381 (PMC2980232; doi:10.1107/S1600536809051381)
Supplement: Supplementary file 2 [file e-66-00m29-Isup2.hkl]

# 
# h,k,l, Fc-squared, Fo-squared, sigma(Fo-squared) and status flag 
# 
data_I
_shelx_title '  _qyt-02' 
_shelx_refln_list_code          4 
_shelx_F_calc_maximum      249.79 
_exptl_crystal_F_000       516.00 
_reflns_d_resolution_high  0.8300 
 
loop_ 
 _symmetry_equiv_pos_as_xyz 
 'x, y, z' 
 '-x, -y, -z' 
 
_cell_length_a     7.2280 
_cell_length_b    10.3318 
_cell_length_c    11.3065 
_cell_angle_alpha 104.481 
_cell_angle_beta  100.479 
_cell_angle_gamma  99.686 
 
_shelx_F_squared_multiplier     1.000 
 
loop_ 
 _refln_index_h 
 _refln_index_k 
 _refln_index_l 
 _refln_F_squared_calc 
 _refln_F_squared_meas 
 _refln_F_squared_sigma 
 _refln_observed_status 
   2   0   0    62394.25    52720.53  21713.60 o 
   3   0   0     7812.38     7300.59    134.04 o 
   4   0   0     3231.35     3142.67    145.24 o 
   5   0   0     3188.28     3101.14     92.19 o 
   6   0   0       14.67       45.32     31.05 o 
   7   0   0      326.72      334.79     49.09 o 
   8   0   0      407.89      350.02     70.72 o 
  -8   1   0      279.95      302.87     53.40 o 
  -7   1   0     1158.66     1064.63     89.19 o 
  -6   1   0      250.70      194.83     44.17 o 
  -5   1   0     3707.76     3702.36    122.61 o 
  -4   1   0     4702.16     4498.81    106.42 o 
  -3   1   0     2003.52     1785.36     57.41 o 
  -2   1   0     5344.23     4854.89    100.09 o 
  -1   1   0     1415.26     1258.92     28.44 o 
   1   1   0     5911.13     5812.47     79.67 o 
   2   1   0     1765.07     1780.13     46.97 o 
   3   1   0    14021.03    13783.53    189.95 o 
   4   1   0     8965.99     9171.46    141.55 o 
   5   1   0     4008.62     3890.81     98.82 o 
   6   1   0     3303.30     3096.29    127.84 o 
   7   1   0       72.62       33.14     24.58 o 
   8   1   0      959.36      826.05    168.95 o 
  -8   2   0       34.03      -15.10     52.92 o 
  -7   2   0     1247.50     1342.83    105.45 o 
  -6   2   0     1021.82      952.86     80.15 o 
  -5   2   0     2854.22     2818.10     96.48 o 
  -4   2   0    11595.36    11189.12    169.63 o 
  -3   2   0      247.87      234.60     30.73 o 
  -2   2   0     8793.19     7872.86    105.95 o 
  -1   2   0     6641.89     6536.90     88.71 o 
   0   2   0     4858.10     4740.01     66.12 o 
   1   2   0     2653.77     2590.10     49.61 o 
   2   2   0       36.33       46.67     12.29 o 
   3   2   0     4381.67     4546.19    119.98 o 
   4   2   0     2023.70     1874.23     70.73 o 
   5   2   0     1568.52     1450.60     60.30 o 
   6   2   0      782.26      718.10     52.75 o 
   7   2   0       64.39       61.55     25.71 o 
  -8   3   0       39.96       49.62     41.98 o 
  -7   3   0      773.18      771.82    117.87 o 
  -6   3   0     1375.12     1269.85     93.34 o 
  -5   3   0      559.11      547.32     86.39 o 
  -4   3   0     9585.83     9313.91    154.69 o 
  -3   3   0      275.72      256.39     27.72 o 
  -2   3   0     6283.16     5869.41     95.32 o 
  -1   3   0    20491.84    19889.70    207.53 o 
   0   3   0       54.33       80.33     17.28 o 
   1   3   0    11058.87    10806.99    236.16 o 
   2   3   0     2145.31     2178.67     52.92 o 
   3   3   0     1662.52     1661.58     51.80 o 
   4   3   0     3342.40     3235.33     78.24 o 
   5   3   0      436.12      434.09     41.88 o 
   6   3   0      995.21      983.11     55.77 o 
   7   3   0      126.87       42.71     69.82 o 
  -8   4   0      338.17      262.60    104.90 o 
  -7   4   0       67.04       71.39     41.50 o 
  -6   4   0     2159.90     2183.69    116.90 o 
  -5   4   0     1138.89     1056.98     66.22 o 
  -4   4   0     6067.98     5888.56    122.93 o 
  -3   4   0     4355.46     4451.42    108.20 o 
  -2   4   0     2948.62     3031.23     77.74 o 
  -1   4   0    24168.20    23726.07    294.95 o 
   0   4   0      102.45       86.38     16.98 o 
   1   4   0    17192.37    17392.31    228.57 o 
   2   4   0     5009.30     5088.55    103.57 o 
   3   4   0      355.74      391.17     32.38 o 
   4   4   0     4236.92     4426.24    140.94 o 
   5   4   0       48.05       42.33     17.05 o 
   6   4   0      434.71      406.70     55.18 o 
   7   4   0      239.56      173.56     95.04 o 
  -8   5   0      818.54      969.33    133.01 o 
  -7   5   0        2.15      -36.61     80.79 o 
  -6   5   0     2805.51     2893.04    192.19 o 
  -5   5   0     2625.85     2615.73    106.03 o 
  -4   5   0     2447.76     2352.57     88.09 o 
  -3   5   0     2790.37     2667.75     84.34 o 
  -2   5   0      626.65      667.83     44.30 o 
  -1   5   0     2075.63     1952.38     69.42 o 
   0   5   0     5899.98     6009.05    139.59 o 
   1   5   0     1252.78     1272.63     48.63 o 
   2   5   0     8733.23     9103.20    137.53 o 
   3   5   0     1097.18     1100.82     48.08 o 
   4   5   0     5337.95     5848.76    297.67 o 
   5   5   0     1642.54     1734.63    186.80 o 
   6   5   0      270.04      173.46     93.43 o 
  -8   6   0      614.46      635.64    123.71 o 
  -7   6   0      112.63      105.54     47.23 o 
  -6   6   0     1008.93      973.06    107.15 o 
  -5   6   0     3135.21     3347.98    197.11 o 
  -4   6   0      174.58      157.25     35.32 o 
  -3   6   0     4967.57     4953.29    113.31 o 
  -2   6   0     5232.64     5055.92    112.89 o 
  -1   6   0     1587.29     1584.56     64.12 o 
   0   6   0     8951.72     8949.15    168.69 o 
   1   6   0      367.60      414.59     37.15 o 
   2   6   0     2151.27     2038.22    100.15 o 
   3   6   0      416.57      479.27     49.54 o 
   4   6   0      713.75      651.18     51.03 o 
   5   6   0      583.62      737.07     93.55 o 
   6   6   0       28.12       20.54     87.81 o 
  -7   7   0      399.52      569.32    119.82 o 
  -6   7   0       75.78      126.91     52.16 o 
  -5   7   0     2286.63     2197.82    172.18 o 
  -4   7   0      139.28      206.30     52.90 o 
  -3   7   0     3649.34     3572.19    111.21 o 
  -2   7   0     6083.07     6039.75    157.00 o 
  -1   7   0      668.92      724.89     54.02 o 
   0   7   0    11457.56    11973.13    201.17 o 
   1   7   0      352.91      352.96     36.40 o 
   2   7   0     1362.66     1396.78     75.35 o 
   3   7   0     1774.76     2078.48    164.87 o 
   4   7   0       69.30       54.02     21.44 o 
   5   7   0      700.20      727.59    150.65 o 
  -7   8   0      824.02      972.09    135.65 o 
  -6   8   0      269.55      269.44     82.67 o 
  -5   8   0     1959.00     1886.31    200.86 o 
  -4   8   0     2032.65     2099.20    156.98 o 
  -3   8   0     1233.61     1272.29    102.28 o 
  -2   8   0     4546.17     4734.07    268.74 o 
  -1   8   0       14.01       52.96     27.99 o 
   0   8   0     6051.29     6400.91    218.39 o 
   1   8   0     1266.30     1314.36    127.28 o 
   2   8   0      256.10      143.11     79.63 o 
   3   8   0     2505.02     2864.05    275.43 o 
   4   8   0      277.63      241.33    119.89 o 
  -6   9   0      839.09      774.34    120.35 o 
  -5   9   0     1049.47     1006.52    126.81 o 
  -4   9   0     3877.47     3994.53    249.93 o 
  -3   9   0        1.44       46.01     31.84 o 
  -2   9   0     2681.48     2616.42    166.48 o 
  -1   9   0     1397.53     1359.69    104.96 o 
   0   9   0     1147.79     1167.69     81.89 o 
   1   9   0     1426.69     1375.36     92.13 o 
   2   9   0        4.02      -16.84     26.13 o 
   3   9   0     1211.86     1611.15    203.98 o 
   4   9   0      456.63      366.20    112.91 o 
  -6  10   0      792.65      914.08    131.24 o 
  -5  10   0      220.33       88.76     43.46 o 
  -4  10   0     2482.19     2451.77    158.99 o 
  -3  10   0      437.26      364.47    121.57 o 
  -2  10   0      737.98      719.37     88.74 o 
  -1  10   0     3702.78     3696.40    192.98 o 
   0  10   0       86.84      113.85     56.43 o 
   1  10   0     1718.64     1642.75    238.98 o 
   2  10   0      736.46      739.50     85.45 o 
   3  10   0      447.92      357.79    137.54 o 
  -5  11   0      160.73      131.38     98.54 o 
  -4  11   0     1019.53     1284.68    130.97 o 
  -3  11   0      942.19     1040.82    111.78 o 
  -2  11   0      141.43      129.94     51.71 o 
  -1  11   0     2739.26     2726.79    160.47 o 
   0  11   0      271.19      219.64     37.85 o 
   1  11   0      765.33      646.53    100.15 o 
  -2  12   0       78.52       36.00    106.24 o 
   1 -12   1     1409.27     1636.19    240.33 o 
   2 -12   1      276.45      219.98     64.95 o 
   3 -12   1      638.50      717.28    134.68 o 
  -2 -11   1      273.80      228.15     74.57 o 
  -1 -11   1     1543.73     1640.86    133.90 o 
   0 -11   1       49.40       87.06     45.42 o 
   1 -11   1     1793.36     1802.65    136.86 o 
   2 -11   1     1576.55     1575.48    127.93 o 
   3 -11   1       54.20      -47.20     50.49 o 
   4 -11   1     1743.27     1833.70    183.93 o 
   5 -11   1      106.40      126.91     60.26 o 
  -3 -10   1      606.20      739.64    181.92 o 
  -2 -10   1       69.25       59.92     37.33 o 
  -1 -10   1     1432.18     1497.91    125.63 o 
   0 -10   1      920.25      748.66     75.22 o 
   1 -10   1     1335.25     1357.16    192.37 o 
   2 -10   1     2830.34     2644.67    219.60 o 
   3 -10   1       50.46      146.02     51.69 o 
   4 -10   1     2546.42     2697.79    163.10 o 
   5 -10   1      838.41      790.84    115.74 o 
   6 -10   1      166.44       28.18     67.79 o 
  -4  -9   1       45.46       72.41     58.33 o 
  -3  -9   1     1195.70     1391.28    190.22 o 
  -2  -9   1     1296.51     1250.23     87.43 o 
  -1  -9   1      792.39      769.36     66.50 o 
   0  -9   1     3582.28     3616.11    157.74 o 
   1  -9   1      177.12      172.14     42.12 o 
   2  -9   1     2195.99     1953.97    171.64 o 
   3  -9   1      384.54      365.44     64.32 o 
   4  -9   1     1385.31     1575.42    140.73 o 
   5  -9   1     1095.49     1019.32    121.15 o 
   6  -9   1        0.28      -52.80     60.79 o 
  -5  -8   1      683.63      555.41    150.10 o 
  -4  -8   1       19.99       54.95     20.06 o 
  -3  -8   1     1674.65     1761.51    183.02 o 
  -2  -8   1     2573.55     2484.66    197.94 o 
  -1  -8   1      638.84      621.24     56.88 o 
   0  -8   1     6898.20     7057.75    161.96 o 
   1  -8   1      262.41      286.62     35.91 o 
   2  -8   1     1112.27     1075.58     68.48 o 
   3  -8   1     2755.03     2923.45    180.15 o 
   4  -8   1       74.20       33.80     48.83 o 
   5  -8   1     2019.13     2133.88    171.70 o 
   6  -8   1      129.34      112.82     58.81 o 
   7  -8   1      645.11      734.40    127.74 o 
  -5  -7   1      851.67      818.25    157.99 o 
  -4  -7   1      650.43      710.17     63.45 o 
  -3  -7   1      850.81      841.24     54.99 o 
  -2  -7   1     2856.63     3080.73     90.91 o 
  -1  -7   1       39.04       40.91     22.61 o 
   0  -7   1     6787.96     6823.81    149.62 o 
   1  -7   1     1930.17     1922.48     75.12 o 
   2  -7   1      273.52      331.14     39.93 o 
   3  -7   1     7672.73     7730.67    162.40 o 
   4  -7   1      888.05      852.52     65.50 o 
   5  -7   1     2390.85     2558.83    180.24 o 
   6  -7   1      946.96     1030.74    123.31 o 
   7  -7   1      107.56       99.21    116.96 o 
  -6  -6   1      414.85      512.06    157.12 o 
  -5  -6   1     1153.12     1236.95    174.07 o 
  -4  -6   1     2205.75     2465.52    143.48 o 
  -3  -6   1       10.07       21.92     15.15 o 
  -2  -6   1     1764.52     1907.13     91.56 o 
  -1  -6   1     2725.24     2763.68     74.70 o 
   0  -6   1     1748.00     1639.56     61.82 o 
   1  -6   1     5651.34     5822.16    147.73 o 
   2  -6   1       35.52       51.77     22.17 o 
   3  -6   1    10171.67    10575.80    177.52 o 
   4  -6   1     2185.06     2061.26     88.05 o 
   5  -6   1     2057.56     2300.43    159.51 o 
   6  -6   1     1570.09     1607.93    155.94 o 
   7  -6   1       59.92       63.77    109.89 o 
   8  -6   1      468.31      371.96    215.09 o 
  -6  -5   1      616.08      704.40    183.49 o 
  -5  -5   1       96.10       66.74     11.16 o 
  -4  -5   1     3724.00     3663.56    179.62 o 
  -3  -5   1     1054.16     1071.52     45.74 o 
  -2  -5   1     2739.87     2896.47    100.82 o 
  -1  -5   1    14577.98    15039.93    239.74 o 
   0  -5   1      408.38      416.56     33.73 o 
   1  -5   1     8869.71     9254.25    193.80 o 
   2  -5   1     1062.88     1061.48     52.85 o 
   3  -5   1     3939.07     3841.95     99.58 o 
   4  -5   1     3392.74     3316.59     99.23 o 
   5  -5   1      416.54      489.02     54.84 o 
   6  -5   1     1768.79     1703.32    198.62 o 
   7  -5   1      549.88      698.23    104.74 o 
   8  -5   1      335.24      414.70    108.82 o 
  -7  -4   1       18.99       89.07     39.85 o 
  -6  -4   1      998.10     1179.98    162.85 o 
  -5  -4   1       63.59       72.06     13.93 o 
  -4  -4   1     3380.92     3513.66     81.16 o 
  -3  -4   1     1561.25     1613.48     43.12 o 
  -2  -4   1     1640.15     1590.87     44.90 o 
  -1  -4   1    22995.34    22625.01    273.61 o 
   0  -4   1      337.81      380.90     25.09 o 
   1  -4   1    14574.87    14514.00    277.85 o 
   2  -4   1     9599.64     9419.93    153.97 o 
   3  -4   1      325.34      306.25     38.13 o 
   4  -4   1     7145.46     6867.10    143.51 o 
   5  -4   1      144.26      161.39     29.67 o 
   6  -4   1     1024.77      941.26    128.32 o 
   7  -4   1      851.40      892.72    124.02 o 
   8  -4   1       69.46       50.48     49.93 o 
  -7  -3   1        1.94       60.80     38.83 o 
  -6  -3   1     1309.68     1446.51    117.99 o 
  -5  -3   1     1148.09     1183.87     43.17 o 
  -4  -3   1     1562.13     1522.52     41.21 o 
  -3  -3   1     2805.80     2892.91     55.27 o 
  -2  -3   1      519.12      500.26     28.00 o 
  -1  -3   1    16301.05    15762.10    159.78 o 
   0  -3   1     5837.13     5534.08     82.44 o 
   1  -3   1    10099.62     9838.47    493.84 o 
   2  -3   1    19910.22    17987.24    248.55 o 
   3  -3   1     1294.27     1258.26     55.25 o 
   4  -3   1    10250.13     9879.13    166.75 o 
   5  -3   1     2728.60     2580.39    100.38 o 
   6  -3   1      222.83      202.66     41.24 o 
   7  -3   1     1359.37     1583.25    147.62 o 
   8  -3   1       27.38       40.31     39.35 o 
  -8  -2   1     1208.40      759.47    144.92 o 
  -7  -2   1      116.56       86.38     24.65 o 
  -6  -2   1     2629.62     2605.22    113.87 o 
  -5  -2   1     4706.46     4758.31    120.06 o 
  -4  -2   1      669.78      674.93     34.11 o 
  -3  -2   1     9246.85     9690.97    196.18 o 
  -2  -2   1    13314.63    13136.71    131.96 o 
  -1  -2   1    10001.46     9926.38    100.24 o 
   0  -2   1    23291.81    20370.91    213.74 o 
   1  -2   1     1813.89     1932.47     50.11 o 
   2  -2   1    11845.15    10745.33    139.13 o 
   3  -2   1     4335.64     4172.10    124.00 o 
   4  -2   1     5043.95     5011.27    117.02 o 
   5  -2   1     3957.89     4065.06    164.01 o 
   6  -2   1       66.00       67.40     27.07 o 
   7  -2   1     1132.52     1148.45     90.56 o 
   8  -2   1      400.65      235.16     85.17 o 
  -8  -1   1       25.27       80.95     26.78 o 
  -7  -1   1      944.31      817.87     71.75 o 
  -6  -1   1      622.25      608.04     49.45 o 
  -5  -1   1     8018.30     7694.48    172.87 o 
  -4  -1   1     4738.09     5421.83    249.47 o 
  -3  -1   1    14646.80    14421.96    257.23 o 
  -2  -1   1    44444.38    39888.77    389.63 o 
  -1  -1   1     5805.54     5458.99     96.58 o 
   1  -1   1     1713.48     1564.28     61.03 o 
   2  -1   1      159.29      108.09     25.25 o 
   3  -1   1    10026.75     9745.77    217.95 o 
   4  -1   1        8.95       39.10     17.91 o 
   5  -1   1     3224.64     3291.22    104.34 o 
   6  -1   1      769.85      744.86     69.37 o 
   7  -1   1      572.09      535.52     64.67 o 
   8  -1   1      682.51      670.99     97.28 o 
  -8   0   1      308.71      302.34     61.85 o 
  -7   0   1      882.23      985.75     76.98 o 
  -6   0   1       22.75       86.96     25.06 o 
  -5   0   1     2768.53     2767.59     87.54 o 
  -4   0   1      143.39      161.31     26.66 o 
  -3   0   1      467.73      403.86     30.16 o 
  -2   0   1     1811.41     1672.58     47.85 o 
  -1   0   1     3024.79     2836.28     35.94 o 
   1   0   1    20275.20    18632.61    290.08 o 
   2   0   1      766.79      870.16     42.95 o 
   3   0   1    19818.80    19401.98    297.39 o 
   4   0   1      786.13      821.17     49.80 o 
   5   0   1     2101.00     1974.70     82.92 o 
   6   0   1      681.19      621.98     54.76 o 
   7   0   1       37.82       44.58     21.56 o 
   8   0   1      354.87      247.70     73.92 o 
  -8   1   1        8.20       28.30     48.46 o 
  -7   1   1     1485.50     1543.38    107.73 o 
  -6   1   1     1970.26     2054.97    167.37 o 
  -5   1   1     2631.70     2455.30     98.20 o 
  -4   1   1     6055.29     5982.81    126.75 o 
  -3   1   1      330.43      302.08     27.52 o 
  -2   1   1     5660.36     5398.18    123.28 o 
  -1   1   1     8339.87     7806.05     83.84 o 
   0   1   1     9701.30     9521.99    171.18 o 
   1   1   1    12493.63    12269.44    131.88 o 
   2   1   1       78.36       78.26     15.00 o 
   3   1   1    14592.00    14157.84    231.56 o 
   4   1   1     2397.42     2340.87     75.38 o 
   5   1   1      923.56      871.31     62.32 o 
   6   1   1     1326.04     1345.15     93.44 o 
   7   1   1      112.60      110.01     32.88 o 
  -8   2   1       38.44      146.83     62.25 o 
  -7   2   1      825.16      792.80    170.57 o 
  -6   2   1     2761.03     2830.05    132.46 o 
  -5   2   1      662.49      640.88     50.61 o 
  -4   2   1     9190.02     8851.49    141.21 o 
  -3   2   1     4579.45     4330.88     87.51 o 
  -2   2   1     3680.69     3425.78     67.83 o 
  -1   2   1    26274.27    25636.37    362.25 o 
   0   2   1      398.63      538.94     31.80 o 
   1   2   1     5799.69     5525.96     80.22 o 
   2   2   1     2124.90     2117.76     55.53 o 
   3   2   1     2876.82     2873.78     78.60 o 
   4   2   1     3451.26     3583.79    135.26 o 
   5   2   1       26.98       65.63     30.58 o 
   6   2   1     1289.63     1302.99    101.15 o 
   7   2   1      515.65      465.98     80.69 o 
  -8   3   1      677.21      636.15     94.81 o 
  -7   3   1       21.34       22.64     32.05 o 
  -6   3   1     3717.25     3625.19    139.27 o 
  -5   3   1      712.56      739.95     52.38 o 
  -4   3   1     6894.18     6767.26    125.62 o 
  -3   3   1     9380.04     9454.38    219.80 o 
  -2   3   1     1399.77     1537.50     57.84 o 
  -1   3   1    39972.93    38018.99    474.58 o 
   0   3   1     1320.16     1290.75     43.56 o 
   1   3   1     7593.77     7464.46    117.51 o 
   2   3   1     8303.13     8530.49    150.95 o 
   3   3   1      109.24      101.86     20.44 o 
   4   3   1     3569.46     3543.69     94.89 o 
   5   3   1      112.32      138.21     29.33 o 
   6   3   1      420.73      375.53     71.45 o 
   7   3   1      497.98      541.67    143.54 o 
  -8   4   1      540.70      589.48    106.33 o 
  -7   4   1       21.59       51.02     32.89 o 
  -6   4   1     1162.95     1035.58     83.15 o 
  -5   4   1     1368.31     1303.20     65.60 o 
  -4   4   1       57.07       44.02     13.31 o 
  -3   4   1     2852.53     2859.93     84.37 o 
  -2   4   1     3310.02     3589.77    130.35 o 
  -1   4   1    12002.38    12004.08    177.69 o 
   0   4   1     6868.30     7297.62    162.30 o 
   1   4   1     1801.88     1724.04     58.30 o 
   2   4   1    11595.85    12137.82    162.70 o 
   3   4   1     1175.30     1159.22     56.22 o 
   4   4   1     3090.44     3267.58    144.71 o 
   5   4   1     1054.11     1083.14     76.42 o 
   6   4   1       12.24       23.84     22.94 o 
  -8   5   1      662.64      635.91    124.05 o 
  -7   5   1      597.87      618.91     95.42 o 
  -6   5   1     1458.68     1386.05    132.37 o 
  -5   5   1     6163.23     6300.48    233.49 o 
  -4   5   1      101.03      122.29     35.52 o 
  -3   5   1     7686.02     7870.67    147.55 o 
  -2   5   1     2984.46     2706.01     85.01 o 
  -1   5   1     6191.46     6721.28    142.15 o 
   0   5   1     2197.88     2053.79     83.62 o 
   1   5   1      289.47      328.54     36.56 o 
   2   5   1     2911.24     2893.08     76.13 o 
   3   5   1     1774.67     1761.21     68.56 o 
   4   5   1      926.05      987.01     61.34 o 
   5   5   1     1215.47     1299.80     84.83 o 
   6   5   1      102.32       92.61     59.41 o 
  -8   6   1      258.98      258.80     72.20 o 
  -7   6   1      870.94      797.67    142.14 o 
  -6   6   1       98.27      195.16     67.57 o 
  -5   6   1     5390.84     5802.66    265.60 o 
  -4   6   1      682.00      681.85     65.23 o 
  -3   6   1     5181.23     5230.17    117.88 o 
  -2   6   1    12289.92    12529.63    177.77 o 
  -1   6   1      262.56      310.29     41.87 o 
   0   6   1     8090.34     8455.34    146.38 o 
   1   6   1     2067.75     1994.55     90.50 o 
   2   6   1     1265.87     1224.14     58.46 o 
   3   6   1     3355.84     3566.10    115.79 o 
   4   6   1      227.69      206.16     30.96 o 
   5   6   1      967.96     1122.27     83.13 o 
   6   6   1      114.65       -0.28     86.26 o 
  -7   7   1     1193.32     1031.06    124.34 o 
  -6   7   1      244.73      247.27     94.45 o 
  -5   7   1     2622.19     2659.69    300.84 o 
  -4   7   1     1266.87     1273.97    101.42 o 
  -3   7   1      823.24      801.07     58.26 o 
  -2   7   1     7005.88     7294.24    187.91 o 
  -1   7   1      602.22      612.32     47.22 o 
   0   7   1     4565.05     4656.94    114.42 o 
   1   7   1     4904.84     5098.15    130.91 o 
   2   7   1        7.67      -19.46     25.16 o 
   3   7   1     3170.19     3328.04    157.37 o 
   4   7   1      217.75      316.33     61.49 o 
   5   7   1      236.38      218.33     73.62 o 
  -7   8   1     1423.07     1509.94    220.26 o 
  -6   8   1     1426.28     1462.50    137.05 o 
  -5   8   1     1096.84      995.99    118.90 o 
  -4   8   1     2615.48     2635.91    167.32 o 
  -3   8   1      185.49      316.26     64.02 o 
  -2   8   1     2713.26     2621.11    206.65 o 
  -1   8   1     2081.06     2105.58    102.22 o 
   0   8   1     1220.97     1158.52    102.49 o 
   1   8   1     3371.32     3596.89    191.82 o 
   2   8   1      234.44      211.41     40.66 o 
   3   8   1     1991.69     2129.87    140.61 o 
   4   8   1      659.17      648.32     74.13 o 
  -6   9   1     1226.88     1470.94    159.34 o 
  -5   9   1       31.82       75.94     45.23 o 
  -4   9   1     2104.25     2201.91    185.81 o 
  -3   9   1     4324.28     3991.54    349.45 o 
  -2   9   1      468.01      524.93     75.78 o 
  -1   9   1     6707.47     6613.05    378.55 o 
   0   9   1       11.69        7.43     28.78 o 
   1   9   1     2379.05     2338.99    196.32 o 
   2   9   1      618.63      544.30     84.71 o 
   3   9   1      758.74     1028.28    104.10 o 
  -6  10   1     1072.95      936.30    144.36 o 
  -5  10   1      132.97      103.19     38.92 o 
  -4  10   1     1238.04     1059.96    126.61 o 
  -3  10   1     1851.73     1926.15    186.52 o 
  -2  10   1       76.07       96.09     37.08 o 
  -1  10   1     2380.76     2486.58    172.32 o 
   0  10   1      491.22      519.30     89.69 o 
   1  10   1       60.45       97.85     89.52 o 
   2  10   1      980.94     1035.42    194.49 o 
  -4  11   1      145.41      159.89    122.19 o 
  -3  11   1     1237.44     1159.02    120.35 o 
  -2  11   1       42.25       37.78     33.11 o 
  -1  11   1     1560.25     1721.32    191.45 o 
   0  11   1      570.21      580.30     82.57 o 
   1  11   1      115.28      155.59     58.41 o 
   0 -12   2      125.36       91.58     60.72 o 
   1 -12   2      658.46      899.29    224.80 o 
   2 -12   2     1064.80     1117.38    124.24 o 
   3 -12   2       40.61       63.59     37.73 o 
  -2 -11   2       27.79      167.02     91.65 o 
  -1 -11   2     1468.71     1655.30    279.42 o 
   0 -11   2      653.14      693.82     77.28 o 
   1 -11   2      376.06      386.33     85.77 o 
   2 -11   2     2575.79     2790.06    166.14 o 
   3 -11   2      284.95      328.48     81.06 o 
   4 -11   2     1257.78     1225.65    135.17 o 
   5 -11   2      726.25      626.72    111.24 o 
  -3 -10   2      907.05     1173.42    195.81 o 
  -2 -10   2      653.02      627.59    135.20 o 
  -1 -10   2      948.78      908.07     74.99 o 
   0 -10   2      943.12      925.16     78.79 o 
   1 -10   2       60.73       44.60     74.12 o 
   2 -10   2     1783.90     1839.22    151.69 o 
   3 -10   2      793.64      894.03    120.86 o 
   4 -10   2      749.75      709.69    128.61 o 
   5 -10   2     1255.79     1341.57    138.20 o 
   6 -10   2       66.12       52.60     57.91 o 
  -4  -9   2       58.25      149.31     76.80 o 
  -3  -9   2      782.23      900.07    117.36 o 
  -2  -9   2     2505.67     2307.31    126.62 o 
  -1  -9   2        8.57       31.74     19.58 o 
   0  -9   2     2488.33     2678.14    137.87 o 
   1  -9   2     1463.89     1407.85     85.30 o 
   2  -9   2      936.57     1082.11    158.10 o 
   3  -9   2     3087.42     3026.05    329.17 o 
   4  -9   2      281.77      327.99    155.17 o 
   5  -9   2     1748.67     1912.45    179.62 o 
   6  -9   2      244.07      177.21     73.53 o 
  -5  -8   2      531.73      582.57    150.33 o 
  -4  -8   2      184.88      172.60    103.20 o 
  -3  -8   2      217.54      236.08     75.78 o 
  -2  -8   2     3052.84     3098.06    190.64 o 
  -1  -8   2      258.53      274.85     37.21 o 
   0  -8   2     3994.84     4066.38    121.08 o 
   1  -8   2     4474.78     4717.15    126.22 o 
   2  -8   2      220.04      233.18     37.48 o 
   3  -8   2     4714.00     4784.56    190.90 o 
   4  -8   2       34.53      -57.77     67.34 o 
   5  -8   2      642.79      743.86    102.49 o 
   6  -8   2      409.64      453.12     99.16 o 
   7  -8   2       14.21       98.89     63.40 o 
  -6  -7   2      357.21      398.04    103.54 o 
  -5  -7   2      289.08      235.86     61.92 o 
  -4  -7   2     1054.94     1057.89    160.00 o 
  -3  -7   2      179.39      147.17     29.94 o 
  -2  -7   2     3479.46     3567.95    146.65 o 
  -1  -7   2     1604.68     1629.42     64.15 o 
   0  -7   2     4736.56     4790.86    106.93 o 
   1  -7   2     5937.78     6363.12    129.46 o 
   2  -7   2        8.03       61.63     29.88 o 
   3  -7   2     6893.78     7416.16    160.18 o 
   4  -7   2     2126.29     2117.75    111.63 o 
   5  -7   2      432.20      450.53     87.80 o 
   6  -7   2     2289.71     2279.50    257.50 o 
   7  -7   2       10.30       61.57     49.73 o 
  -6  -6   2      969.93     1039.46    158.63 o 
  -5  -6   2      146.21      144.54     72.20 o 
  -4  -6   2     2713.52     2733.62    250.25 o 
  -3  -6   2     2208.76     2205.67     62.24 o 
  -2  -6   2     2422.07     2466.60     64.54 o 
  -1  -6   2     7839.40     8162.32    245.23 o 
   0  -6   2      528.26      512.91     40.00 o 
   1  -6   2     5467.10     5770.96    122.11 o 
   2  -6   2     2073.95     2010.60     76.49 o 
   3  -6   2     4298.86     4456.36    116.64 o 
   4  -6   2     4280.38     4428.25    123.66 o 
   5  -6   2        1.10       72.47     36.56 o 
   6  -6   2     1775.94     1932.16    266.57 o 
   7  -6   2      860.87      808.31    122.74 o 
  -7  -5   2       12.41       27.75     47.54 o 
  -6  -5   2     1225.06     1184.50    151.21 o 
  -5  -5   2       50.19      104.03     44.78 o 
  -4  -5   2     2799.56     2855.05    283.01 o 
  -3  -5   2     5914.45     5927.66    186.05 o 
  -2  -5   2     1016.95     1007.47     38.94 o 
  -1  -5   2    18903.27    18925.12    287.38 o 
   0  -5   2     1223.79     1252.02     53.06 o 
   1  -5   2     2640.73     2661.81     79.49 o 
   2  -5   2     9597.01     9555.76    182.68 o 
   3  -5   2       83.91      101.32     26.40 o 
   4  -5   2     4480.09     4480.16    118.73 o 
   5  -5   2      517.32      598.68     57.58 o 
   6  -5   2      840.17      912.32    111.37 o 
   7  -5   2     1035.69     1082.19    190.51 o 
   8  -5   2       19.24       22.35     88.82 o 
  -7  -4   2       77.15       81.27     42.25 o 
  -6  -4   2     1079.05      876.53    192.46 o 
  -5  -4   2      911.36      912.61    110.04 o 
  -4  -4   2      449.36      491.04     69.70 o 
  -3  -4   2     5119.77     5177.26    161.81 o 
  -2  -4   2      495.80      521.98     24.38 o 
  -1  -4   2    15042.43    14781.98    192.29 o 
   0  -4   2     7959.63     7656.96    124.35 o 
   1  -4   2      189.05      226.95     27.36 o 
   2  -4   2    21924.49    21253.78    281.77 o 
   3  -4   2     2557.27     2552.58     90.60 o 
   4  -4   2     4421.56     4542.90    123.29 o 
   5  -4   2     2178.86     2117.30    114.34 o 
   6  -4   2       55.97       12.57     46.91 o 
   7  -4   2     1125.13     1230.42    137.21 o 
   8  -4   2       19.28       59.97     42.70 o 
  -7  -3   2      612.28      520.65    141.47 o 
  -6  -3   2      791.95      769.64    143.04 o 
  -5  -3   2     4004.87     4051.27    189.28 o 
  -4  -3   2      236.56      248.00     48.58 o 
  -3  -3   2     4865.18     4918.96    169.50 o 
  -2  -3   2     6963.75     7381.28    236.17 o 
  -1  -3   2     4813.82     4424.29    110.13 o 
   0  -3   2     6235.98     6058.01     92.22 o 
   1  -3   2      581.59      595.49     33.29 o 
   2  -3   2    13829.70    12887.89    313.78 o 
   3  -3   2     5979.93     5995.52    136.19 o 
   4  -3   2     2133.17     2102.22     80.84 o 
   5  -3   2     3499.04     3766.50    124.62 o 
   6  -3   2      279.34      273.23     98.83 o 
   7  -3   2      972.38     1037.43    117.14 o 
   8  -3   2      183.16      139.91     63.07 o 
  -8  -2   2       80.58       47.35     26.73 o 
  -7  -2   2     1227.40     1218.36     87.14 o 
  -6  -2   2      236.10      226.48     31.02 o 
  -5  -2   2     5337.33     5494.99    125.47 o 
  -4  -2   2      707.46      705.52     27.14 o 
  -2  -2   2    15624.81    15205.80    238.33 o 
  -1  -2   2      230.81      324.46     23.55 o 
   0  -2   2     5431.68     5309.91    100.15 o 
   1  -2   2     9350.32     8668.76    188.28 o 
   2  -2   2     3389.60     3165.11     74.89 o 
   3  -2   2     8118.97     8079.64    162.30 o 
   4  -2   2      412.33      425.55     45.71 o 
   5  -2   2     2623.33     2740.95    100.63 o 
   6  -2   2     1078.15      950.81     92.89 o 
   7  -2   2      428.57      441.41     78.90 o 
   8  -2   2      567.45      471.92     86.83 o 
  -8  -1   2       77.69       38.94     46.93 o 
  -7  -1   2      828.75      927.70     85.09 o 
  -6  -1   2       85.61      114.77     26.43 o 
  -5  -1   2     2347.88     2524.56     88.73 o 
  -4  -1   2     2861.28     2758.54     66.92 o 
  -3  -1   2      319.05      296.50     21.01 o 
  -2  -1   2    34161.40    33347.96    483.52 o 
  -1  -1   2     2515.70     2392.07     70.75 o 
   0  -1   2    18957.81    17235.35    175.86 o 
   1  -1   2    19148.76    18256.16    277.70 o 
   2  -1   2      104.29      106.46     21.35 o 
   3  -1   2     8995.86     8450.70    247.20 o 
   4  -1   2      347.86      324.47     44.67 o 
   5  -1   2      807.04      826.58     59.94 o 
   6  -1   2     1477.48     1511.10    105.92 o 
   7  -1   2       45.75       43.78     49.96 o 
   8  -1   2      411.04      363.14     63.42 o 
  -8   0   2       54.76       84.45     38.10 o 
  -7   0   2     1203.12     1498.75    110.80 o 
  -6   0   2     2005.80     2037.27    127.11 o 
  -5   0   2      417.37      363.43     42.84 o 
  -4   0   2     3751.56     3761.49     88.68 o 
  -3   0   2     3671.94     3626.98     72.08 o 
  -2   0   2    13197.34    12507.22    167.34 o 
  -1   0   2    10889.58    10356.33     99.47 o 
   0   0   2     6846.57     6736.32     73.17 o 
   1   0   2    23760.73    22385.60    286.42 o 
   2   0   2     1754.99     1737.12     52.87 o 
   3   0   2    10273.36    10088.72    296.81 o 
   4   0   2     2866.01     2618.53    123.50 o 
   5   0   2       62.20       43.67     49.75 o 
   6   0   2     1613.01     1656.78    125.33 o 
   7   0   2       68.64       91.25     39.84 o 
  -8   1   2      194.45      203.09     49.66 o 
  -7   1   2      878.50      923.48     76.37 o 
  -6   1   2     3876.91     4222.56    191.56 o 
  -5   1   2       94.77       98.61     26.50 o 
  -4   1   2     6463.63     6588.22    132.22 o 
  -3   1   2     7455.10     7083.66    118.33 o 
  -2   1   2     5388.80     5063.47     76.16 o 
  -1   1   2     6649.70     6853.36     88.77 o 
   0   1   2      832.44     1079.20     45.64 o 
   1   1   2     3932.58     3781.20     67.30 o 
   2   1   2     4190.29     4187.65     88.94 o 
   3   1   2     3775.42     3764.32    118.13 o 
   4   1   2     4411.75     4286.36    107.46 o 
   5   1   2      119.56      147.71     48.61 o 
   6   1   2     1500.74     1484.81    102.55 o 
   7   1   2      454.42      488.26     83.61 o 
  -8   2   2      612.96      606.37     73.56 o 
  -7   2   2        4.89        0.72     22.96 o 
  -6   2   2     3864.17     3964.96    156.86 o 
  -5   2   2      454.83      494.66     44.23 o 
  -4   2   2     5757.37     5555.87    148.82 o 
  -3   2   2    16155.56    15780.35    294.29 o 
  -2   2   2     1403.76     1368.00     43.59 o 
  -1   2   2    21809.97    20842.72    293.95 o 
   0   2   2     2478.81     2344.92     58.08 o 
   1   2   2     1413.61     1410.55     46.17 o 
   2   2   2    10067.42    10278.70    157.05 o 
   3   2   2      276.33      306.07     34.04 o 
   4   2   2     3318.51     3401.70    101.39 o 
   5   2   2      563.78      466.72     54.85 o 
   6   2   2      578.74      514.36     69.08 o 
   7   2   2      689.79      593.69     72.88 o 
  -8   3   2      448.73      355.48    115.84 o 
  -7   3   2      265.65      230.10     46.57 o 
  -6   3   2     1634.40     1650.26    113.21 o 
  -5   3   2     1481.89     1410.81     94.99 o 
  -4   3   2      819.29      753.17     45.92 o 
  -3   3   2     9837.93     9757.28    182.60 o 
  -2   3   2      148.73      133.63     26.68 o 
  -1   3   2    17124.31    16116.53    238.57 o 
   0   3   2     8573.95     8503.88    135.07 o 
   1   3   2      123.35      104.60     19.37 o 
   2   3   2    14295.04    15094.57    245.89 o 
   3   3   2      772.01      766.23     45.54 o 
   4   3   2     1476.09     1487.33     72.03 o 
   5   3   2     1074.24     1096.37     79.60 o 
   6   3   2        4.77       30.69     20.62 o 
   7   3   2      512.13      577.98    146.82 o 
  -8   4   2     1144.22     1059.29    130.61 o 
  -7   4   2     1341.74     1543.61    135.33 o 
  -6   4   2     1712.43     1592.85     91.08 o 
  -5   4   2     4312.20     4214.66    110.66 o 
  -4   4   2      198.18      182.41     27.77 o 
  -3   4   2     4906.80     5144.16    113.57 o 
  -2   4   2     5737.36     5816.51    124.64 o 
  -1   4   2     4075.00     4272.17     96.32 o 
   0   4   2    10364.56    10796.11    202.51 o 
   1   4   2      571.58      597.65     39.24 o 
   2   4   2    11468.06    12283.89    179.51 o 
   3   4   2     3152.04     3190.72     91.83 o 
   4   4   2      725.84      707.94     75.72 o 
   5   4   2     1582.37     1583.52     88.09 o 
   6   4   2      108.14       92.57     47.60 o 
  -8   5   2      256.99      247.65     58.73 o 
  -7   5   2     1521.08     1536.60    144.05 o 
  -6   5   2      109.11      118.27     39.39 o 
  -5   5   2     4705.04     4957.76    173.34 o 
  -4   5   2     3315.73     3433.77     99.73 o 
  -3   5   2     1892.41     1863.59     71.61 o 
  -2   5   2    14281.67    14793.33    203.87 o 
  -1   5   2       49.14       51.19     20.27 o 
   0   5   2     4862.37     5098.82    125.32 o 
   1   5   2     3555.49     3549.57     91.65 o 
   2   5   2     1933.05     1914.08     74.54 o 
   3   5   2     3179.80     3274.57    130.23 o 
   4   5   2        3.68        7.21     26.09 o 
   5   5   2      940.80      932.83    102.15 o 
   6   5   2      460.63      447.89    150.95 o 
  -8   6   2       15.87       35.82     33.76 o 
  -7   6   2     1392.58     1347.98    137.47 o 
  -6   6   2      144.70      144.10     56.03 o 
  -5   6   2     2419.90     2522.20    194.57 o 
  -4   6   2     3613.95     3612.20    117.47 o 
  -3   6   2      332.27      344.45     39.34 o 
  -2   6   2    13618.41    13496.09    188.82 o 
  -1   6   2     1501.70     1443.53     73.28 o 
   0   6   2     2654.98     2637.00     84.28 o 
   1   6   2     5762.84     5717.81    125.34 o 
   2   6   2        4.42       24.89     25.83 o 
   3   6   2     2043.97     2063.88    105.27 o 
   4   6   2      259.22      284.99     51.31 o 
   5   6   2      199.78      182.55     63.43 o 
  -7   7   2     1237.67     1247.84    137.50 o 
  -6   7   2     1361.44     1257.09    156.60 o 
  -5   7   2      196.23      113.11     56.51 o 
  -4   7   2     3018.14     2997.50    165.12 o 
  -3   7   2      983.71      958.94     65.14 o 
  -2   7   2     5750.06     5868.91    142.62 o 
  -1   7   2     3793.31     3888.14    132.67 o 
   0   7   2      673.33      730.74     52.23 o 
   1   7   2     6277.40     6618.23    333.50 o 
   2   7   2      696.72      675.71     53.04 o 
   3   7   2     1539.36     1470.42     95.54 o 
   4   7   2      718.91      876.95     92.70 o 
   5   7   2        1.74        0.62     84.60 o 
  -7   8   2       64.68      110.11     63.53 o 
  -6   8   2     2582.25     2719.06    168.24 o 
  -5   8   2      608.77      620.48     99.20 o 
  -4   8   2     2820.38     2693.30    179.94 o 
  -3   8   2     4409.57     3923.31    224.12 o 
  -2   8   2     1166.27     1115.96    224.75 o 
  -1   8   2     2709.49     2673.58    145.52 o 
   0   8   2       14.96       14.60     29.38 o 
   1   8   2     1599.15     1607.63    140.11 o 
   2   8   2     1110.48     1119.83     81.76 o 
   3   8   2      328.72      286.46     47.50 o 
   4   8   2      744.28      739.64    103.95 o 
  -6   9   2     1410.01     1774.20    218.52 o 
  -5   9   2       72.76      113.75     43.67 o 
  -4   9   2      955.86      977.12    105.42 o 
  -3   9   2     2125.71     2295.61    167.31 o 
  -2   9   2       20.44        7.21     34.81 o 
  -1   9   2     1133.13     1314.36    128.89 o 
   0   9   2     1283.43     1261.72    121.18 o 
   1   9   2       89.44      139.44     43.33 o 
   2   9   2     1375.90     1433.87    114.32 o 
   3   9   2        5.15       10.21     40.99 o 
  -5  10   2      677.74      632.80    110.96 o 
  -4  10   2      211.38      152.29     72.14 o 
  -3  10   2     2593.14     2623.88    198.16 o 
  -2  10   2      161.98      126.83     39.27 o 
  -1  10   2     1906.34     1852.54    135.48 o 
   0  10   2     1562.49     1643.24    127.88 o 
   1  10   2       32.36       86.43     39.29 o 
   2  10   2     1124.05     1301.08    141.70 o 
  -4  11   2      178.23      126.04    107.87 o 
  -3  11   2      973.48      999.19    116.93 o 
  -2  11   2      825.34      843.66    114.10 o 
  -1  11   2      402.53      376.67    115.65 o 
   0  11   2     1310.03     1486.42    134.26 o 
   0 -12   3     1065.64     1260.73    335.18 o 
   1 -12   3        8.72       31.18     34.64 o 
   2 -12   3     2084.58     2130.55    241.65 o 
   3 -12   3      320.58      203.61    110.52 o 
  -2 -11   3      325.93      296.44    101.90 o 
  -1 -11   3      414.47      383.65    112.36 o 
   0 -11   3     1083.98     1179.76    122.68 o 
   1 -11   3       20.02       30.60     39.94 o 
   2 -11   3     2014.37     2175.80    257.25 o 
   3 -11   3      729.57      771.74    107.65 o 
   4 -11   3      176.19      179.37     62.94 o 
   5 -11   3      763.86      776.07    120.02 o 
  -3 -10   3      158.27      162.43     70.41 o 
  -2 -10   3     1457.54     1584.25    141.18 o 
  -1 -10   3        0.51       21.24     27.06 o 
   0 -10   3     1038.15     1048.39     81.00 o 
   1 -10   3      535.89      590.56     95.61 o 
   2 -10   3     1021.88     1084.61    110.33 o 
   3 -10   3     1299.23     1118.22    119.45 o 
   4 -10   3       15.58      -55.99     55.99 o 
   5 -10   3     1049.50     1122.59    126.49 o 
   6 -10   3      451.87      353.30    113.92 o 
  -4  -9   3      771.54      788.75    134.09 o 
  -3  -9   3      528.27      593.99    147.63 o 
  -2  -9   3     4909.52     5188.00    263.67 o 
  -1  -9   3       23.99       57.26     23.57 o 
   0  -9   3     2787.83     3002.59    138.83 o 
   1  -9   3     1827.42     1887.63     91.24 o 
   2  -9   3      494.67      460.98     84.53 o 
   3  -9   3     1626.47     1620.00    142.01 o 
   4  -9   3       30.71      -48.72     53.36 o 
   5  -9   3      503.91      557.96    102.10 o 
   6  -9   3      616.60      891.87    140.61 o 
  -5  -8   3      116.24      129.68     63.86 o 
  -4  -8   3      863.18      922.69    180.68 o 
  -3  -8   3      144.74      163.07     32.11 o 
  -2  -8   3     3247.78     3248.31    167.49 o 
  -1  -8   3     2563.67     2718.57    118.83 o 
   0  -8   3      415.90      491.10     46.85 o 
   1  -8   3    12018.85    12985.78    319.18 o 
   2  -8   3     2018.99     2025.53     93.81 o 
   3  -8   3     7437.06     7745.15    391.60 o 
   4  -8   3     3559.22     3481.93    206.38 o 
   5  -8   3      830.07      722.93    130.03 o 
   6  -8   3     2137.31     2274.71    178.01 o 
   7  -8   3       46.28      105.20     53.15 o 
  -6  -7   3      767.98      819.48    142.00 o 
  -5  -7   3       17.93       35.85     72.31 o 
  -4  -7   3     1364.93     1368.31    216.34 o 
  -3  -7   3     2309.03     2195.60     77.43 o 
  -2  -7   3     1628.43     1638.17     61.24 o 
  -1  -7   3     2796.28     2748.00     81.52 o 
   0  -7   3        7.60       50.64     24.72 o 
   1  -7   3     3868.11     4085.61    121.59 o 
   2  -7   3     2431.61     2503.09     93.52 o 
   3  -7   3      637.93      639.90     55.67 o 
   4  -7   3     2578.57     2496.31    133.03 o 
   5  -7   3     1579.47     1500.91    154.49 o 
   6  -7   3      773.83      837.61    119.78 o 
   7  -7   3     1529.44     1452.50    167.21 o 
  -6  -6   3     1118.71     1220.19    158.63 o 
  -5  -6   3      194.10      269.64     68.30 o 
  -4  -6   3     1455.10     1454.83    157.14 o 
  -3  -6   3     5791.48     6018.21    218.74 o 
  -2  -6   3       65.91       73.22     32.78 o 
  -1  -6   3     4952.39     4984.75    101.00 o 
   0  -6   3     3631.01     3880.95     97.04 o 
   1  -6   3     1263.06     1222.61     58.98 o 
   2  -6   3     7429.55     7671.40    157.39 o 
   3  -6   3      453.71      439.16     45.78 o 
   4  -6   3     3185.18     3333.76    120.74 o 
   5  -6   3      524.73      662.79     93.49 o 
   6  -6   3      788.88      963.81    218.93 o 
   7  -6   3      390.69      566.65    262.55 o 
  -7  -5   3       58.91       37.99     62.75 o 
  -6  -5   3      783.11     1216.96    170.35 o 
  -5  -5   3      485.03      650.68     97.53 o 
  -4  -5   3      227.69      182.35     91.24 o 
  -3  -5   3     6652.24     6979.54    348.92 o 
  -2  -5   3      799.41      807.61     34.53 o 
  -1  -5   3     7319.06     7492.64    209.36 o 
   0  -5   3    12989.63    12993.05    261.22 o 
   1  -5   3       19.08       58.93     21.03 o 
   2  -5   3    13363.91    13567.38    352.37 o 
   3  -5   3      470.64      418.95     43.75 o 
   4  -5   3     1449.79     1422.51     77.96 o 
   5  -5   3     1724.84     1695.28    128.35 o 
   6  -5   3       88.25      100.21     37.74 o 
   7  -5   3      896.54      983.12    143.40 o 
  -7  -4   3      568.96      456.85    122.43 o 
  -6  -4   3      367.02      411.38     83.77 o 
  -5  -4   3     1624.03     1679.22    224.81 o 
  -4  -4   3      794.73      724.99     73.15 o 
  -3  -4   3     4778.00     4903.86    302.15 o 
  -2  -4   3     4878.88     4985.48    149.21 o 
  -1  -4   3     4761.71     4604.37     89.18 o 
   0  -4   3    14996.69    14621.86    231.71 o 
   1  -4   3      727.99      697.95     46.12 o 
   2  -4   3    15378.97    15285.75    355.67 o 
   3  -4   3     4126.06     4099.58    110.72 o 
   4  -4   3      381.18      385.50     45.62 o 
   5  -4   3     3316.96     3356.95    171.91 o 
   6  -4   3      153.55      140.52     55.43 o 
   7  -4   3      732.33      833.63    145.34 o 
  -7  -3   3     1146.68     1031.28    153.93 o 
  -6  -3   3       53.66       96.21     47.66 o 
  -5  -3   3     3121.77     2915.56    156.29 o 
  -4  -3   3     4628.26     4672.58    151.58 o 
  -3  -3   3     2376.02     2323.29    108.58 o 
  -2  -3   3    11521.67    11442.83    139.70 o 
  -1  -3   3       63.65       66.37     14.38 o 
   0  -3   3     3328.46     3279.13     95.78 o 
   1  -3   3     5129.54     4996.43     88.59 o 
   2  -3   3     2444.57     2236.49     68.12 o 
   3  -3   3     6586.25     6819.94    152.22 o 
   4  -3   3      737.01      687.89     55.85 o 
   5  -3   3     3120.56     3136.22    116.99 o 
   6  -3   3     2305.69     2362.73    183.21 o 
   7  -3   3      293.76      164.51     64.99 o 
  -8  -2   3        2.15       84.99     67.20 o 
  -7  -2   3     1249.82     1201.16     78.72 o 
  -6  -2   3      146.25      122.64     19.04 o 
  -5  -2   3     2156.82     1939.67    109.36 o 
  -4  -2   3     6111.05     6162.19     77.46 o 
  -3  -2   3      221.00      236.77     14.16 o 
  -2  -2   3    16960.07    16807.28    301.33 o 
  -1  -2   3     4764.49     4696.20     64.13 o 
   0  -2   3      807.28      787.84     28.19 o 
   1  -2   3    18301.62    17595.75    212.64 o 
   2  -2   3      130.10       97.02     20.37 o 
   3  -2   3     6030.46     5876.67    169.20 o 
   4  -2   3      361.04      346.29     41.52 o 
   5  -2   3     1089.74     1155.26     77.15 o 
   6  -2   3     1018.06     1023.19    144.58 o 
   7  -2   3       13.40       26.85     71.44 o 
  -8  -1   3      133.76      122.95     41.42 o 
  -7  -1   3      786.24      893.98     84.23 o 
  -6  -1   3      962.55     1074.33     63.80 o 
  -5  -1   3      151.73      133.83     25.28 o 
  -4  -1   3     5047.04     5237.88     88.10 o 
  -3  -1   3      394.35      436.22     23.12 o 
  -2  -1   3    19450.17    19110.46    200.23 o 
  -1  -1   3     4410.35     4385.77     57.76 o 
   0  -1   3     2229.03     2345.46    169.19 o 
   1  -1   3    20335.41    19310.57    336.43 o 
   2  -1   3      917.27      904.20     43.63 o 
   3  -1   3     3880.31     3877.85    108.34 o 
   4  -1   3     2287.92     2267.09     84.83 o 
   5  -1   3       14.06       27.20     23.27 o 
   6  -1   3     1699.14     1897.90    151.59 o 
   7  -1   3       31.44       23.24     26.14 o 
  -8   0   3      435.99      463.62     70.81 o 
  -7   0   3      755.13      782.21     63.01 o 
  -6   0   3     2935.07     3126.78    259.63 o 
  -5   0   3      131.24      113.17     30.64 o 
  -4   0   3     4185.30     4323.08     83.30 o 
  -3   0   3     5568.83     5338.48     90.14 o 
  -2   0   3     5796.74     5579.06    100.45 o 
  -1   0   3     6576.14     6309.06     93.80 o 
   0   0   3      195.82      253.29     26.75 o 
   1   0   3    19746.83    19148.85    218.59 o 
   2   0   3     7325.18     7263.61    141.22 o 
   3   0   3     3451.37     3411.52    126.93 o 
   4   0   3     5263.63     5398.39    124.46 o 
   5   0   3      421.57      462.48     56.90 o 
   6   0   3     1445.60     1339.89    129.74 o 
   7   0   3      342.97      378.45     84.47 o 
  -8   1   3      750.37      726.29    109.66 o 
  -7   1   3      115.62      111.52     41.60 o 
  -6   1   3     3808.05     4131.44    157.97 o 
  -5   1   3     1014.56      991.07     54.19 o 
  -4   1   3     3052.05     2953.69     74.48 o 
  -3   1   3    14850.55    14577.81    197.20 o 
  -2   1   3        1.90       22.48     10.86 o 
  -1   1   3     6171.75     6055.92     84.60 o 
   0   1   3     9276.04     9131.07    129.98 o 
   1   1   3     3249.65     3186.45     69.67 o 
   2   1   3    10710.89    10438.47    179.59 o 
   3   1   3      283.60      272.66     32.09 o 
   4   1   3     3367.47     3343.35    109.83 o 
   5   1   3     1401.41     1352.34    160.31 o 
   6   1   3      499.64      411.73     65.48 o 
   7   1   3      541.79      510.48     83.69 o 
  -8   2   3      904.43      998.53    113.93 o 
  -7   2   3      186.67      264.87     38.14 o 
  -6   2   3     2102.27     2019.57    139.30 o 
  -5   2   3     2357.54     2269.70     78.94 o 
  -4   2   3      444.89      456.29     39.05 o 
  -3   2   3    21386.95    21338.02    242.08 o 
  -2   2   3     1867.82     1910.61     53.38 o 
  -1   2   3    12487.46    12698.59    299.71 o 
   0   2   3    18384.68    18293.12    290.05 o 
   1   2   3       85.21       87.39     15.18 o 
   2   2   3     9681.43     9919.98    177.79 o 
   3   2   3      618.74      596.59     41.79 o 
   4   2   3      725.25      680.79     60.97 o 
   5   2   3     2044.36     1931.47    115.14 o 
   6   2   3       43.02       62.39     35.70 o 
   7   2   3      605.48      671.06    172.04 o 
  -8   3   3      756.43      616.47     95.16 o 
  -7   3   3     1214.28     1257.94     93.03 o 
  -6   3   3      176.65      182.18     44.04 o 
  -5   3   3     3237.24     3198.09     94.89 o 
  -4   3   3     2239.77     2236.73     75.33 o 
  -3   3   3     9949.12    10227.70    182.02 o 
  -2   3   3     7166.77     7609.06    131.05 o 
  -1   3   3     3728.40     3863.14     87.99 o 
   0   3   3    17280.96    17621.47    300.87 o 
   1   3   3     1924.33     1972.97     66.17 o 
   2   3   3     7866.51     8312.93    137.35 o 
   3   3   3     3257.65     3339.94     96.33 o 
   4   3   3        6.76       71.00     28.62 o 
   5   3   3     1574.81     1581.79    107.51 o 
   6   3   3      162.17      108.87     32.08 o 
  -8   4   3      339.42      216.14     83.46 o 
  -7   4   3     2104.95     2231.95    162.65 o 
  -6   4   3        4.49       44.77     19.87 o 
  -5   4   3     3869.80     4100.44    118.41 o 
  -4   4   3     6099.02     6148.09    121.27 o 
  -3   4   3     2117.14     2213.04     78.04 o 
  -2   4   3     7494.12     7507.73    200.76 o 
  -1   4   3      122.76      132.39     37.74 o 
   0   4   3     4445.93     4422.74     97.98 o 
   1   4   3     4897.59     5078.89    106.29 o 
   2   4   3     2188.82     2277.15     75.70 o 
   3   4   3     3536.37     3649.21    108.35 o 
   4   4   3      230.41      280.80     45.49 o 
   5   4   3     1084.54     1061.22     93.83 o 
   6   4   3      426.30      407.09     82.62 o 
  -8   5   3        8.58      -37.77     53.77 o 
  -7   5   3     2109.99     1901.92    147.87 o 
  -6   5   3      332.93      303.43     79.18 o 
  -5   5   3     2545.50     2527.22    154.53 o 
  -4   5   3     7659.59     8084.70    177.10 o 
  -3   5   3       43.80       71.78     23.91 o 
  -2   5   3     8456.38     8395.27    147.90 o 
  -1   5   3     4378.75     4433.57    109.39 o 
   0   5   3      425.23      438.00     42.28 o 
   1   5   3     7537.18     7982.09    144.07 o 
   2   5   3        0.04       20.25     18.29 o 
   3   5   3     2064.31     2067.78    107.83 o 
   4   5   3      656.36      552.20     65.21 o 
   5   5   3      373.17      482.02    110.24 o 
  -8   6   3      238.41      267.09     82.99 o 
  -7   6   3      683.30      807.55    111.98 o 
  -6   6   3     1248.83     1246.38    129.06 o 
  -5   6   3       28.19       67.77     63.84 o 
  -4   6   3     4997.92     5251.28    177.70 o 
  -3   6   3      915.47      905.36     65.92 o 
  -2   6   3     5726.49     5757.68    131.64 o 
  -1   6   3     5487.08     5551.50    128.37 o 
   0   6   3        9.55       81.89    173.69 o 
   1   6   3     5996.11     6350.75    150.80 o 
   2   6   3      693.33      675.92     66.01 o 
   3   6   3      486.53      473.58     88.10 o 
   4   6   3      832.14      692.63     85.91 o 
   5   6   3        0.66       15.47     26.21 o 
  -7   7   3      198.73      108.51     55.78 o 
  -6   7   3     1975.61     2068.44    159.66 o 
  -5   7   3      404.02      482.29     86.36 o 
  -4   7   3     1825.40     1733.61    165.11 o 
  -3   7   3     2142.92     2204.43    143.66 o 
  -2   7   3      852.06      882.64     71.31 o 
  -1   7   3     3015.76     3030.08    120.58 o 
   0   7   3      336.01      364.81     50.24 o 
   1   7   3     3613.96     3649.52    201.94 o 
   2   7   3     1450.34     1422.96     94.26 o 
   3   7   3      193.92      110.13     70.56 o 
   4   7   3      780.23      950.73     94.60 o 
  -7   8   3       79.21      110.80     54.01 o 
  -6   8   3     1447.87     1593.05    241.42 o 
  -5   8   3      938.21      893.96    102.34 o 
  -4   8   3      548.41      504.61    100.80 o 
  -3   8   3     3997.85     3961.85    230.39 o 
  -2   8   3       77.82       70.45     40.98 o 
  -1   8   3     1630.20     1569.01    135.34 o 
   0   8   3     1476.76     1482.68    127.16 o 
   1   8   3      678.81      596.53     82.96 o 
   2   8   3     1482.09     1635.07    125.49 o 
   3   8   3        2.12       52.85     25.94 o 
  -6   9   3      718.29      711.76    116.99 o 
  -5   9   3     1428.45     1419.31    133.21 o 
  -4   9   3       57.00       46.08     31.81 o 
  -3   9   3     4254.74     4411.31    230.25 o 
  -2   9   3      851.93      928.61    106.98 o 
  -1   9   3     1020.31     1123.54    119.09 o 
   0   9   3     2748.00     2801.65    271.91 o 
   1   9   3        0.54       29.02     61.11 o 
   2   9   3     1080.52     1196.77    116.08 o 
  -5  10   3     1142.69     1118.06    127.51 o 
  -4  10   3      204.91      151.53     49.30 o 
  -3  10   3     1767.13     1877.97    158.00 o 
  -2  10   3      975.24      927.90    189.10 o 
  -1  10   3      233.05      139.45     43.12 o 
   0  10   3     1893.95     2041.33    140.20 o 
   1  10   3      280.26      221.55     58.59 o 
  -3  11   3      218.47      295.14     80.26 o 
  -2  11   3     1104.42     1003.21    136.23 o 
   0 -12   4     1015.53     1142.90    153.08 o 
   1 -12   4       29.54      -17.50     57.72 o 
   2 -12   4      872.12      774.06    109.08 o 
   3 -12   4      537.85      494.05    116.42 o 
  -2 -11   4      430.00      393.65    128.39 o 
  -1 -11   4       23.32       15.49     63.57 o 
   0 -11   4      855.89      950.83    111.38 o 
   1 -11   4      601.18      629.41    175.94 o 
   2 -11   4      870.08      889.71    106.60 o 
   3 -11   4     1703.25     1782.44    317.19 o 
   4 -11   4       23.22       94.52     40.91 o 
  -3 -10   4      265.26      137.13     70.59 o 
  -2 -10   4     2491.56     1495.64    116.46 o 
  -1 -10   4      474.56      507.75     59.80 o 
   0 -10   4      969.36     1093.38     93.29 o 
   1 -10   4     2610.61     2840.83    192.21 o 
   2 -10   4      274.54      244.84     77.95 o 
   3 -10   4     1877.94     1835.31    153.42 o 
   4 -10   4      278.75      283.28     74.44 o 
   5 -10   4      601.00      581.51    113.38 o 
  -4  -9   4      805.65     1010.27    158.14 o 
  -3  -9   4     1115.77      970.14    108.72 o 
  -2  -9   4     1795.97     1475.12    157.10 o 
  -1  -9   4     6194.34     6588.51    258.61 o 
   0  -9   4       16.71       43.99     22.46 o 
   1  -9   4     9222.45    10198.46    283.38 o 
   2  -9   4      600.90      519.19     65.63 o 
   3  -9   4     1730.41     1873.93    151.41 o 
   4  -9   4     1303.33     1355.94    137.88 o 
   5  -9   4       33.56      174.88     75.56 o 
   6  -9   4      782.39      921.15    194.40 o 
  -5  -8   4        5.45       75.52     74.58 o 
  -4  -8   4     1059.08     1245.03    169.61 o 
  -3  -8   4      160.91      141.92     18.78 o 
  -2  -8   4     1222.27     1083.20     95.59 o 
  -1  -8   4      463.89      502.87     51.23 o 
   0  -8   4      175.24      212.44     33.75 o 
   1  -8   4     1343.38     1513.08     80.56 o 
   2  -8   4     2903.68     2973.30    125.53 o 
   3  -8   4      160.03      124.84     53.11 o 
   4  -8   4     3284.43     3480.36    283.57 o 
   5  -8   4     1105.32     1137.64    206.62 o 
   6  -8   4     1068.17     1149.23    273.95 o 
  -6  -7   4      684.67      613.85    142.83 o 
  -5  -7   4      564.42      537.30    137.17 o 
  -4  -7   4      555.51      553.35    101.49 o 
  -3  -7   4     4026.75     4127.97    219.05 o 
  -2  -7   4       19.43       44.93     15.29 o 
  -1  -7   4     3335.17     3554.88    108.63 o 
   0  -7   4     2940.42     3235.00    119.15 o 
   1  -7   4     4288.09     4332.10    234.28 o 
   2  -7   4     4217.67     4365.71    166.48 o 
   3  -7   4      433.29      407.14     44.52 o 
   4  -7   4     2434.11     2375.35    116.79 o 
   5  -7   4      492.10      549.28    111.80 o 
   6  -7   4      302.16      273.75     70.41 o 
   7  -7   4      256.97      191.96     77.21 o 
  -6  -6   4      593.17      473.40     91.54 o 
  -5  -6   4     1195.59     1294.84    165.44 o 
  -4  -6   4      134.79      133.31     36.46 o 
  -3  -6   4     7879.89     8460.26    257.98 o 
  -2  -6   4     1264.33     1231.50     50.16 o 
  -1  -6   4     3019.80     3101.56     87.03 o 
   0  -6   4     9297.77     9669.57    178.20 o 
   1  -6   4      109.81      133.94     32.46 o 
   2  -6   4     4722.19     4927.98    132.31 o 
   3  -6   4      539.67      533.65     57.01 o 
   4  -6   4      897.04      880.73     66.25 o 
   5  -6   4     2151.95     2284.34    177.25 o 
   6  -6   4       48.85      137.58     53.46 o 
   7  -6   4      698.13      677.06    110.29 o 
  -7  -5   4      445.24      421.22    167.82 o 
  -6  -5   4        7.13       89.97     83.76 o 
  -5  -5   4     1768.06     1744.50    190.39 o 
  -4  -5   4      882.50      889.81     85.46 o 
  -3  -5   4     6262.10     6353.81    179.79 o 
  -2  -5   4     3834.00     4212.25    124.24 o 
  -1  -5   4      932.30      882.71     44.98 o 
   0  -5   4    15047.94    15666.82    257.77 o 
   1  -5   4     2477.35     2477.85     82.16 o 
   2  -5   4     5792.30     5933.32    124.84 o 
   3  -5   4     4613.28     4776.94    114.01 o 
   4  -5   4       20.25       64.74     32.54 o 
   5  -5   4     3085.73     3145.25    154.50 o 
   6  -5   4       79.39      114.60     57.07 o 
   7  -5   4      430.97      573.56    110.08 o 
  -7  -4   4     1011.16     1161.32    165.15 o 
  -6  -4   4        1.47       14.84     23.97 o 
  -5  -4   4     1418.20     1421.75    111.07 o 
  -4  -4   4     1679.62     1611.43    100.56 o 
  -3  -4   4      776.37      733.35     59.29 o 
  -2  -4   4      755.85      780.86     34.06 o 
  -1  -4   4     1225.64     1294.03     49.55 o 
   0  -4   4     2258.01     2032.94     62.77 o 
   1  -4   4     8975.28     9273.18    220.65 o 
   2  -4   4     1138.07     1015.97     53.74 o 
   3  -4   4     7585.68     8028.73    152.91 o 
   4  -4   4     1318.32     1256.00     79.08 o 
   5  -4   4     2709.60     2911.99    137.44 o 
   6  -4   4     1074.74      917.06    113.64 o 
   7  -4   4       93.03       87.13     44.92 o 
  -7  -3   4      941.59      852.29    149.99 o 
  -6  -3   4      224.85      222.94     70.79 o 
  -5  -3   4      977.07     1072.48     90.48 o 
  -4  -3   4     8121.49     8234.71    194.16 o 
  -3  -3   4        2.89       16.05     39.06 o 
  -2  -3   4    10438.71    10969.95    168.84 o 
  -1  -3   4     4258.15     4135.93     75.83 o 
   0  -3   4     7477.05     7457.85    139.93 o 
   1  -3   4     6582.12     6612.34    114.52 o 
   2  -3   4     4556.99     4606.61    122.12 o 
   3  -3   4     2249.20     2188.03     80.79 o 
   4  -3   4      407.16      421.64     65.72 o 
   5  -3   4      545.37      500.12     59.69 o 
   6  -3   4      795.96      882.33    118.63 o 
   7  -3   4       52.93       45.04     38.31 o 
  -8  -2   4      105.86       75.65     51.23 o 
  -7  -2   4      716.26      709.23     39.36 o 
  -6  -2   4      823.86      773.02     36.07 o 
  -5  -2   4      253.53      255.88     25.47 o 
  -4  -2   4     9316.84    10143.60    119.94 o 
  -3  -2   4      276.09      254.37     20.26 o 
  -2  -2   4    11667.46    11781.58    180.09 o 
  -1  -2   4    12410.19    11997.29    222.89 o 
   0  -2   4       17.37       13.39      8.20 o 
   1  -2   4    17958.68    18067.66    229.12 o 
   2  -2   4     1586.45     1600.91     60.47 o 
   3  -2   4     2094.90     2170.08     88.98 o 
   4  -2   4     4835.48     5092.58    141.54 o 
   5  -2   4      209.84      226.41     52.85 o 
   6  -2   4     2042.01     2355.17    160.63 o 
   7  -2   4       36.85      119.62     53.69 o 
  -8  -1   4      517.28      567.07    148.98 o 
  -7  -1   4      240.10      335.00     43.45 o 
  -6  -1   4     1668.33     1890.00    130.17 o 
  -5  -1   4      835.33      816.20     44.60 o 
  -4  -1   4     4868.30     4943.33     85.75 o 
  -3  -1   4     3698.76     3672.74     75.87 o 
  -2  -1   4     4102.30     3978.21     68.39 o 
  -1  -1   4    13059.16    12985.46    174.57 o 
   0  -1   4     2377.09     2389.81     50.27 o 
   1  -1   4    17439.74    17202.90    218.08 o 
   2  -1   4     7709.45     7686.77    188.19 o 
   3  -1   4      109.99       85.77     24.63 o 
   4  -1   4     5370.58     5481.99    133.46 o 
   5  -1   4      575.58      513.95     62.81 o 
   6  -1   4      857.77      797.52    104.57 o 
   7  -1   4      362.88      269.85     62.22 o 
  -8   0   4      996.99     1048.56     98.52 o 
  -7   0   4       37.27       89.39     32.79 o 
  -6   0   4     2677.39     2586.38    129.45 o 
  -5   0   4     3816.83     3985.49    122.82 o 
  -4   0   4     2020.71     2072.55     60.35 o 
  -3   0   4    11934.28    12096.96    250.54 o 
  -2   0   4       32.74       24.81     10.09 o 
  -1   0   4     8180.88     7962.07     93.64 o 
   0   0   4     8519.31     8254.93    169.00 o 
   1   0   4     8825.11     8792.28    134.40 o 
   2   0   4     8141.11     8141.49    155.54 o 
   3   0   4       50.82       92.86     19.05 o 
   4   0   4     3398.17     3475.17    108.84 o 
   5   0   4     1565.22     1471.12    116.48 o 
   6   0   4      217.46       99.60     51.38 o 
   7   0   4      389.06      422.19     80.80 o 
  -8   1   4      978.70      997.21    118.15 o 
  -7   1   4      139.28      158.02     62.09 o 
  -6   1   4     1548.63     1660.40     98.63 o 
  -5   1   4     5899.13     5968.44    115.33 o 
  -4   1   4      121.22      117.81     25.60 o 
  -3   1   4    17125.61    16836.67    377.46 o 
  -2   1   4     6463.76     6459.00    104.20 o 
  -1   1   4     1219.70     1217.11     44.54 o 
   0   1   4    25055.46    24471.29    526.73 o 
   1   1   4      177.79      230.66     26.53 o 
   2   1   4     8244.81     8612.41    156.82 o 
   3   1   4     2640.14     2611.53     77.57 o 
   4   1   4     1519.21     1554.78     71.53 o 
   5   1   4     2789.66     2802.14    152.71 o 
   6   1   4       55.63       52.48     31.81 o 
   7   1   4      422.26      447.65     79.95 o 
  -8   2   4      460.00      520.56     89.29 o 
  -7   2   4      977.04     1023.34     77.29 o 
  -6   2   4       25.02       82.13     28.43 o 
  -5   2   4     4744.04     4598.80    108.38 o 
  -4   2   4      912.11      893.92     47.56 o 
  -3   2   4    11135.77    10834.64    190.92 o 
  -2   2   4     6882.02     6988.35    118.96 o 
  -1   2   4      224.85      257.33     29.97 o 
   0   2   4    16533.78    16508.45    272.38 o 
   1   2   4     2187.79     2218.80     71.66 o 
   2   2   4     1308.35     1222.00     57.71 o 
   3   2   4     2520.76     2505.36     87.92 o 
   4   2   4      349.94      341.31     42.13 o 
   5   2   4     1150.23     1149.54     88.00 o 
   6   2   4      340.83      256.78     56.40 o 
  -8   3   4      294.00      202.66     75.05 o 
  -7   3   4     2129.54     2141.18    119.06 o 
  -6   3   4      348.51      366.99     48.86 o 
  -5   3   4     2774.22     2882.07     93.65 o 
  -4   3   4     4826.82     4676.91     99.33 o 
  -3   3   4     1327.56     1265.50     53.95 o 
  -2   3   4     5474.22     5504.47    118.97 o 
  -1   3   4     1414.00     1413.00     60.21 o 
   0   3   4     9910.78    10116.41    184.47 o 
   1   3   4     5906.23     6037.31    118.96 o 
   2   3   4     1464.97     1476.48     63.61 o 
   3   3   4     3866.06     3835.55    112.28 o 
   4   3   4      312.32      284.55     45.25 o 
   5   3   4     1061.92     1052.96     91.73 o 
   6   3   4      129.87      114.41     55.23 o 
  -8   4   4       39.32      -20.41     48.48 o 
  -7   4   4     1762.79     1772.87    190.86 o 
  -6   4   4      854.73      830.67     67.93 o 
  -5   4   4      829.80      797.90     58.00 o 
  -4   4   4     8041.82     8361.88    151.07 o 
  -3   4   4      520.41      513.20     42.32 o 
  -2   4   4     3869.16     3926.85     97.77 o 
  -1   4   4     6727.64     6884.00    220.94 o 
   0   4   4     1433.88     1534.43     90.91 o 
   1   4   4     5837.13     6133.25    126.80 o 
   2   4   4       36.10       41.05     29.33 o 
   3   4   4     2073.41     2064.89    103.22 o 
   4   4   4     1187.25     1095.85     95.48 o 
   5   4   4      388.76      373.30     59.31 o 
  -8   5   4      143.73       66.97     43.03 o 
  -7   5   4      623.16      631.16    129.30 o 
  -6   5   4     1406.89     1457.67    128.33 o 
  -5   5   4       48.81       89.96     41.53 o 
  -4   5   4     7943.72     8192.11    180.66 o 
  -3   5   4     1144.17     1165.82     76.49 o 
  -2   5   4     3715.31     3677.69    104.74 o 
  -1   5   4     7603.72     7558.18    204.90 o 
   0   5   4       11.45       48.32     20.93 o 
   1   5   4     4484.56     4605.69    174.43 o 
   2   5   4      685.44      703.89     60.79 o 
   3   5   4      443.30      365.63     54.48 o 
   4   5   4     1431.00     1396.83     89.96 o 
   5   5   4       29.69       47.11     31.91 o 
  -7   6   4       31.01      145.27     81.83 o 
  -6   6   4     1824.61     1886.08    158.96 o 
  -5   6   4      752.12      700.43     99.83 o 
  -4   6   4     3805.06     3970.40    176.45 o 
  -3   6   4     2084.89     2157.92    134.94 o 
  -2   6   4     1305.42     1275.77     74.02 o 
  -1   6   4     5130.03     5158.38    138.77 o 
   0   6   4      695.72      621.98     63.94 o 
   1   6   4     2233.07     2333.85    105.30 o 
   2   6   4     1792.95     1717.63    103.59 o 
   3   6   4      126.08       75.79     29.62 o 
   4   6   4     1042.71     1081.68    109.40 o 
  -7   7   4        2.79       30.31     57.37 o 
  -6   7   4     1377.29     1387.63    126.05 o 
  -5   7   4     1821.50     2041.56    158.63 o 
  -4   7   4      366.45      409.84     79.74 o 
  -3   7   4     2416.29     2478.89    161.19 o 
  -2   7   4      396.78      489.39     78.65 o 
  -1   7   4     1962.58     1902.91    196.41 o 
   0   7   4     2920.89     2647.98    203.34 o 
   1   7   4     1305.37     1341.15    120.47 o 
   2   7   4     2289.96     2152.17    151.24 o 
   3   7   4       10.35       54.27     39.14 o 
   4   7   4      689.58      673.94    108.17 o 
  -6   8   4      574.64      519.11    133.13 o 
  -5   8   4     2798.42     2854.72    167.04 o 
  -4   8   4        0.69       58.60     43.76 o 
  -3   8   4     3831.57     3894.60    240.33 o 
  -2   8   4     1723.25     1865.27    149.49 o 
  -1   8   4      674.69      820.97     85.91 o 
   0   8   4     2775.59     2742.10    161.08 o 
   1   8   4       35.95      -41.56     41.56 o 
   2   8   4      838.19      952.29     98.71 o 
   3   8   4      331.88      286.92     78.73 o 
  -6   9   4       53.94       -5.86     46.40 o 
  -5   9   4     1898.89     1992.21    181.52 o 
  -4   9   4      160.62       98.88     56.48 o 
  -3   9   4     2149.40     2087.87    146.59 o 
  -2   9   4     1917.55     1991.95    144.80 o 
  -1   9   4       14.26       56.76     21.67 o 
   0   9   4     2416.79     2539.73    176.79 o 
   1   9   4      443.60      471.74     87.15 o 
   2   9   4      225.47      154.44     45.92 o 
  -4  10   4     1053.75      894.60    113.72 o 
  -3  10   4      241.38      174.43     60.41 o 
  -2  10   4     1561.46     1389.23    208.88 o 
  -1  10   4      224.00      167.57     48.47 o 
   0  10   4     1338.66     1523.16    140.75 o 
   0 -12   5     1305.28      887.07    178.43 o 
   1 -12   5      832.85      746.51    140.56 o 
   2 -12   5      311.91      118.34     36.28 o 
   3 -12   5     1206.43     1077.27    188.40 o 
  -2 -11   5      838.29      781.93    142.55 o 
  -1 -11   5      685.00      528.49     71.14 o 
   0 -11   5      615.15      431.79     72.06 o 
   1 -11   5     1185.15      579.45    110.19 o 
   2 -11   5       25.32       -1.59     45.39 o 
   3 -11   5      887.23      901.85    121.30 o 
   4 -11   5      624.86      598.35    111.57 o 
  -3 -10   5      229.12      147.05     78.44 o 
  -2 -10   5      961.42      816.09    221.94 o 
  -1 -10   5     1884.57     1614.44    213.48 o 
   0 -10   5        2.01       22.83     32.84 o 
   1 -10   5     1408.19     1248.33    109.83 o 
   2 -10   5      456.28      378.87     75.48 o 
   3 -10   5      214.38      214.17     72.46 o 
   4 -10   5     1382.08     1469.86    137.69 o 
   5 -10   5       10.64      -10.02     71.76 o 
  -4  -9   5      571.46      724.34    110.25 o 
  -3  -9   5      111.22       77.78     23.11 o 
  -2  -9   5       77.10       65.53     18.13 o 
  -1  -9   5     2492.78     2586.81    134.13 o 
   0  -9   5     1416.84     1140.84    105.44 o 
   1  -9   5     3079.32     3061.77    146.38 o 
   2  -9   5     3293.09     3207.29    162.32 o 
   3  -9   5      144.99      177.97     48.43 o 
   4  -9   5     2308.64     2541.83    188.99 o 
   5  -9   5       15.15      109.15     47.66 o 
   6  -9   5      372.00      344.95     79.32 o 
  -5  -8   5     1083.06     1073.15    167.71 o 
  -4  -8   5      314.14      311.49    103.13 o 
  -3  -8   5     2097.50     1914.36    136.32 o 
  -2  -8   5       52.70       41.62     16.17 o 
  -1  -8   5     2994.34     2915.58    150.44 o 
   0  -8   5     1764.73     1784.72    106.37 o 
   1  -8   5     2294.60     2162.30    154.00 o 
   2  -8   5     2525.70     2616.87    116.12 o 
   3  -8   5      227.29      261.09     47.47 o 
   4  -8   5     1418.85     1504.33    154.67 o 
   5  -8   5     1069.41     1118.05    170.67 o 
   6  -8   5       54.68       73.03     47.67 o 
  -6  -7   5      340.31      276.16     66.64 o 
  -5  -7   5     1973.62     1966.69    187.04 o 
  -4  -7   5       27.14       81.02     42.50 o 
  -3  -7   5     3523.56     3674.32    132.60 o 
  -2  -7   5     1549.67     1561.24     61.76 o 
  -1  -7   5      870.96      903.88     61.73 o 
   0  -7   5     4211.59     4316.71    121.80 o 
   1  -7   5      213.41      224.99     35.49 o 
   2  -7   5     1748.34     1821.30     81.11 o 
   3  -7   5      947.18     1035.86    107.28 o 
   4  -7   5      658.00      731.48     72.52 o 
   5  -7   5     1612.85     1974.06    291.64 o 
   6  -7   5        3.57       54.05     56.40 o 
  -6  -6   5        3.84       93.96    100.47 o 
  -5  -6   5     1661.40     1781.59    154.30 o 
  -4  -6   5      268.33      257.80     80.33 o 
  -3  -6   5     2733.82     2453.25    131.97 o 
  -2  -6   5     4349.83     4632.06     95.47 o 
  -1  -6   5       34.67       48.88     17.04 o 
   0  -6   5    10210.00    10602.72    244.31 o 
   1  -6   5     1636.87     1588.96     79.59 o 
   2  -6   5     1751.80     1683.34     79.96 o 
   3  -6   5     3536.79     3645.90    114.98 o 
   4  -6   5       89.90      130.24     38.83 o 
   5  -6   5     2023.16     2265.25    186.12 o 
   6  -6   5       63.51       38.49     56.72 o 
   7  -6   5      210.25      254.50     92.38 o 
  -7  -5   5      270.67      182.66     60.43 o 
  -6  -5   5       30.82       84.75     51.89 o 
  -5  -5   5      551.91      547.91     83.93 o 
  -4  -5   5      714.82      712.08     63.58 o 
  -3  -5   5      470.30      515.08     56.21 o 
  -2  -5   5     2816.07     2751.55     68.74 o 
  -1  -5   5      978.54      974.01     49.15 o 
   0  -5   5     9736.70     9726.92    149.73 o 
   1  -5   5     4598.08     4657.41    101.61 o 
   2  -5   5      737.86      757.34     52.42 o 
   3  -5   5     5075.27     5230.25    127.67 o 
   4  -5   5      578.65      458.59     55.16 o 
   5  -5   5     1369.79     1438.98    142.46 o 
   6  -5   5      474.59      579.04    101.31 o 
   7  -5   5       10.56       69.93     46.00 o 
  -7  -4   5      963.99     1005.50    156.48 o 
  -6  -4   5     1437.56     1651.97    171.30 o 
  -5  -4   5     1250.31     1221.52    105.32 o 
  -4  -4   5     7717.91     8200.40    278.04 o 
  -3  -4   5      218.67      244.39     24.40 o 
  -2  -4   5     6153.26     6319.47    138.39 o 
  -1  -4   5     1798.76     1660.77     54.50 o 
   0  -4   5     6528.40     6933.08    132.85 o 
   1  -4   5     3935.23     4200.28    109.49 o 
   2  -4   5       14.92       39.80     18.65 o 
   3  -4   5     3608.56     3747.34    102.58 o 
   4  -4   5     3094.34     3210.65    116.20 o 
   5  -4   5      619.78      635.85    107.38 o 
   6  -4   5     1237.49     1280.05    152.73 o 
   7  -4   5       58.10       92.35     46.99 o 
  -7  -3   5      410.85      491.74    102.33 o 
  -6  -3   5     1294.79     1536.95    177.75 o 
  -5  -3   5       87.51      104.45     41.42 o 
  -4  -3   5     8107.76     8474.39    161.00 o 
  -3  -3   5     1682.40     1711.73     62.01 o 
  -2  -3   5     1956.77     1887.62     53.06 o 
  -1  -3   5    16919.15    17104.83    209.13 o 
   0  -3   5      173.26      241.42     22.16 o 
   1  -3   5    10177.83    10917.55    186.06 o 
   2  -3   5     2657.69     2677.69     94.14 o 
   3  -3   5     2020.20     2087.42     97.26 o 
   4  -3   5     4597.13     4496.35    219.79 o 
   5  -3   5      136.10       97.14     33.81 o 
   6  -3   5      931.29     1033.37    130.06 o 
   7  -3   5      227.18      109.10     39.01 o 
  -8  -2   5      343.90      301.55     75.32 o 
  -7  -2   5       70.00       94.89     42.22 o 
  -6  -2   5     1553.02     1551.99     69.99 o 
  -5  -2   5      281.50      274.28     29.18 o 
  -4  -2   5     5743.59     5775.88    120.08 o 
  -3  -2   5     2786.98     2811.83     64.07 o 
  -2  -2   5      392.45      399.56     26.39 o 
  -1  -2   5    20970.80    21109.63    373.58 o 
   0  -2   5     4889.10     5123.43    101.01 o 
   1  -2   5     9372.00     9646.42    163.89 o 
   2  -2   5     7523.52     7791.44    133.11 o 
   3  -2   5        3.76       61.59     29.58 o 
   4  -2   5     4230.37     4271.79    131.16 o 
   5  -2   5      199.72      112.33     32.99 o 
   6  -2   5      371.70      466.24     97.79 o 
   7  -2   5      406.37      389.16     64.28 o 
  -8  -1   5     1159.72      869.20    153.39 o 
  -7  -1   5      138.19       86.79     33.73 o 
  -6  -1   5     2095.32     2294.41    140.30 o 
  -5  -1   5     4726.48     4995.71    133.05 o 
  -4  -1   5     1500.83     1510.63     48.78 o 
  -3  -1   5     7198.73     7538.40    105.75 o 
  -2  -1   5     1153.12     1146.01     36.36 o 
  -1  -1   5    14672.10    15247.42    261.49 o 
   0  -1   5     9712.31     9836.50    132.35 o 
   1  -1   5     4867.12     4948.15    134.22 o 
   2  -1   5     7858.92     8181.36    167.24 o 
   3  -1   5     1464.28     1532.48     73.80 o 
   4  -1   5     2711.30     2805.51    120.23 o 
   5  -1   5     1394.04     1474.77    130.71 o 
   6  -1   5       31.49       44.43     33.68 o 
   7  -1   5      441.72      446.23     87.82 o 
  -8   0   5      500.41      481.71     87.24 o 
  -7   0   5      250.98      214.77     40.36 o 
  -6   0   5      271.67      274.60     36.82 o 
  -5   0   5     6497.91     6888.42    152.48 o 
  -4   0   5      940.23      955.86     44.73 o 
  -3   0   5     5550.84     5459.33    107.02 o 
  -2   0   5    15123.90    16211.27    202.42 o 
  -1   0   5      836.29      847.02     30.90 o 
   0   0   5    15677.09    16573.35    250.79 o 
   1   0   5        5.72        0.11     19.49 o 
   2   0   5     3728.94     3770.53     95.48 o 
   3   0   5     3348.97     3325.74    104.41 o 
   4   0   5      804.44      842.81     61.37 o 
   5   0   5     1743.44     1631.23    187.20 o 
   6   0   5       47.15       45.39     32.85 o 
  -8   1   5      485.73      499.82    153.55 o 
  -7   1   5      951.50     1069.21     78.90 o 
  -6   1   5      193.64      210.33     34.04 o 
  -5   1   5     7046.58     7496.34    134.88 o 
  -4   1   5       81.96       94.43     24.40 o 
  -3   1   5     6621.40     6691.25    115.94 o 
  -2   1   5     4381.86     4064.00     87.21 o 
  -1   1   5       34.27       45.46     18.45 o 
   0   1   5     4002.70     3568.25     85.46 o 
   1   1   5     1700.51     1735.66     64.37 o 
   2   1   5       86.16       81.30     29.20 o 
   3   1   5     3857.65     3995.63    109.64 o 
   4   1   5       45.75       41.91     24.35 o 
   5   1   5     1338.77     1421.12    116.52 o 
   6   1   5      202.52      101.66     43.36 o 
  -8   2   5      103.97       46.23     45.47 o 
  -7   2   5     1230.15     1282.70     96.29 o 
  -6   2   5      766.48      673.81     57.88 o 
  -5   2   5     2379.80     2533.04     87.29 o 
  -4   2   5     3343.72     3399.83     82.96 o 
  -3   2   5      844.53      766.35     41.53 o 
  -2   2   5    10980.11    11623.89    264.71 o 
  -1   2   5     2229.35     2193.26     70.77 o 
   0   2   5    14613.46    15041.45    266.55 o 
   1   2   5     5400.48     5233.76    110.19 o 
   2   2   5      638.79      645.93     46.79 o 
   3   2   5     4071.38     4180.74    123.73 o 
   4   2   5       84.21      116.02     30.01 o 
   5   2   5      652.43      591.58     82.70 o 
   6   2   5      135.39      103.90    116.26 o 
  -8   3   5        2.03       -5.45     64.68 o 
  -7   3   5     1326.69     1463.11    138.44 o 
  -6   3   5     2608.14     2485.43    133.29 o 
  -5   3   5      591.71      625.18     55.63 o 
  -4   3   5     6814.33     7241.39    134.03 o 
  -3   3   5      351.89      402.11     38.42 o 
  -2   3   5     4165.14     4278.14     99.60 o 
  -1   3   5     5064.60     5095.06    109.76 o 
   0   3   5     3285.78     3256.14     96.63 o 
   1   3   5     5062.63     5111.19    125.69 o 
   2   3   5      248.49      210.48     29.15 o 
   3   3   5     2625.20     2442.51     98.48 o 
   4   3   5     1697.62     1680.60    112.28 o 
   5   3   5      183.66      129.77     51.39 o 
  -8   4   5      178.56      153.64     55.14 o 
  -7   4   5      332.18      406.77     81.62 o 
  -6   4   5     3263.99     3352.82    203.74 o 
  -5   4   5        4.99       10.99     33.00 o 
  -4   4   5     7428.91     7823.75    151.61 o 
  -3   4   5     3328.46     3341.15     97.11 o 
  -2   4   5      714.82      687.30     62.95 o 
  -1   4   5    10043.44    10313.12    169.39 o 
   0   4   5      109.18       99.80     28.37 o 
   1   4   5     3646.04     3693.70    105.28 o 
   2   4   5     1736.47     1797.41     76.88 o 
   3   4   5      701.91      676.89     74.23 o 
   4   4   5     1912.07     1834.25    144.10 o 
   5   4   5        4.46       13.37     84.68 o 
  -8   5   5      651.99      719.33    107.52 o 
  -7   5   5      159.33      126.50     41.10 o 
  -6   5   5     1928.26     1961.66    133.04 o 
  -5   5   5       31.85       48.42     31.66 o 
  -4   5   5     2846.04     3046.66    213.48 o 
  -3   5   5      921.23      888.40     58.44 o 
  -2   5   5       41.46       63.86     21.90 o 
  -1   5   5     4381.74     4361.15    112.43 o 
   0   5   5     2402.29     2302.49     89.54 o 
   1   5   5      411.13      497.15     76.27 o 
   2   5   5     2645.96     2669.21    142.04 o 
   3   5   5      229.41      284.08     47.01 o 
   4   5   5     1099.73     1257.69    108.81 o 
  -7   6   5      218.05      162.63     48.08 o 
  -6   6   5      701.89      670.96    125.74 o 
  -5   6   5     2991.04     3113.29    251.35 o 
  -4   6   5      278.97      360.11     59.19 o 
  -3   6   5     6030.85     6064.67    187.58 o 
  -2   6   5      328.01      294.04     50.88 o 
  -1   6   5    10571.66    10662.77    320.14 o 
   0   6   5     1532.44     1533.14    129.18 o 
   1   6   5     3092.82     3343.75    202.67 o 
   2   6   5     1138.81     1203.33    119.98 o 
   3   6   5       17.29       69.82     37.21 o 
   4   6   5      232.22      239.13    105.28 o 
  -7   7   5      634.21      478.48    110.09 o 
  -6   7   5      587.28      569.75     95.90 o 
  -5   7   5     4234.81     4423.53    219.22 o 
  -4   7   5       35.19       34.62     52.27 o 
  -3   7   5     2624.94     2572.20    171.38 o 
  -2   7   5     2284.72     2048.86    155.43 o 
  -1   7   5      480.43      524.21     82.36 o 
   0   7   5     2961.42     2910.16    190.56 o 
   1   7   5      216.65      172.06     67.89 o 
   2   7   5     1592.16     1651.33    126.66 o 
   3   7   5     1786.55     1813.70    145.94 o 
  -6   8   5       30.59       14.98     48.93 o 
  -5   8   5     2940.87     3111.97    180.81 o 
  -4   8   5      593.78      550.33    105.45 o 
  -3   8   5     1065.46     1014.00    125.67 o 
  -2   8   5     3494.18     3484.27    219.63 o 
  -1   8   5      170.49      214.39     60.00 o 
   0   8   5     1839.42     1777.22    126.02 o 
   1   8   5      869.95      751.77    110.95 o 
   2   8   5       92.04       75.33     43.54 o 
  -5   9   5      731.03      701.89    155.28 o 
  -4   9   5     1068.40     1088.97    163.76 o 
  -3   9   5       33.96       22.91     41.35 o 
  -2   9   5     2364.42     2432.34    191.29 o 
  -1   9   5      790.22      851.18    111.38 o 
   0   9   5      995.48      890.76    126.78 o 
   1   9   5     1099.77     1142.88    118.69 o 
  -3  10   5      140.94       89.85     42.83 o 
  -2  10   5      922.97      874.43    127.29 o 
   0 -12   6      350.52      265.73     65.44 o 
   1 -12   6      894.06      705.12     89.13 o 
   2 -12   6       51.19       44.79     30.33 o 
  -2 -11   6      119.20      114.36     53.78 o 
  -1 -11   6     1467.92     1118.26    262.29 o 
   0 -11   6        4.27       39.43     33.59 o 
   1 -11   6     1045.34      717.82    148.81 o 
   2 -11   6      415.89      396.34     79.80 o 
   3 -11   6      426.32      335.82    102.34 o 
   4 -11   6      790.86      803.86    115.84 o 
  -3 -10   6     1042.87      954.82    139.76 o 
  -2 -10   6        8.28       57.40     25.78 o 
  -1 -10   6     3624.44     3243.44    117.16 o 
   0 -10   6      411.54      268.40     48.27 o 
   1 -10   6     1033.08      839.74    115.11 o 
   2 -10   6     1015.34      924.26     94.80 o 
   3 -10   6        2.54       -4.50     44.62 o 
   4 -10   6      794.04      982.80    199.24 o 
   5 -10   6       97.65      133.32     43.38 o 
  -4  -9   6      191.32      172.25     84.11 o 
  -3  -9   6      637.94      645.36    136.11 o 
  -2  -9   6       78.07       42.13     15.42 o 
  -1  -9   6     2039.17     2038.18    101.54 o 
   0  -9   6     1158.21     1136.48     73.09 o 
   1  -9   6      283.95      266.54     41.10 o 
   2  -9   6     2136.49     2184.50    165.51 o 
   3  -9   6      542.68      644.83     88.36 o 
   4  -9   6     1043.85     1073.97    143.90 o 
   5  -9   6      512.84      442.08    204.86 o 
  -5  -8   6     1361.67     1406.51    183.00 o 
  -4  -8   6        2.19       25.48     61.37 o 
  -3  -8   6     1103.77     1039.23     40.10 o 
  -2  -8   6      896.60      890.81     53.59 o 
  -1  -8   6      858.20      872.89     56.00 o 
   0  -8   6     1639.07     1779.29     92.58 o 
   1  -8   6        4.41        2.34     23.67 o 
   2  -8   6     1709.85     1877.26    117.69 o 
   3  -8   6     1926.05     2073.68    137.80 o 
   4  -8   6      638.53      646.77    102.48 o 
   5  -8   6     1356.88     1454.63    153.37 o 
   6  -8   6       31.84       33.16     65.71 o 
  -6  -7   6       10.21       69.63     47.02 o 
  -5  -7   6     1589.24     2126.76    202.02 o 
  -4  -7   6      287.40      270.62     58.85 o 
  -3  -7   6      939.47      900.25     34.50 o 
  -2  -7   6     4695.29     5106.63    148.69 o 
  -1  -7   6       30.29       41.50     18.59 o 
   0  -7   6     4862.38     4988.44    117.52 o 
   1  -7   6     1030.18     1076.56     61.31 o 
   2  -7   6     1193.70     1193.40     73.83 o 
   3  -7   6     2931.98     2999.45    125.88 o 
   4  -7   6      185.77      111.55     42.02 o 
   5  -7   6     1014.07      975.82    126.48 o 
   6  -7   6      203.12      271.62     96.58 o 
  -6  -6   6      150.56      129.08     68.94 o 
  -5  -6   6     1156.58     1230.43    147.39 o 
  -4  -6   6      864.64      801.89     91.37 o 
  -3  -6   6      462.17      437.87     27.79 o 
  -2  -6   6     6629.46     6942.68    142.82 o 
  -1  -6   6     1015.21     1021.54     51.51 o 
   0  -6   6     6905.54     7348.74    125.16 o 
   1  -6   6     4184.24     4458.60    110.32 o 
   2  -6   6       62.99       42.40     29.15 o 
   3  -6   6     4143.05     4454.74    173.22 o 
   4  -6   6      230.94      258.74     48.43 o 
   5  -6   6      624.42      650.83    108.60 o 
   6  -6   6      527.20      441.40     84.62 o 
  -7  -5   6      648.38      585.63    147.74 o 
  -6  -5   6     1161.92     1396.61    156.69 o 
  -5  -5   6      601.21      598.87     97.87 o 
  -4  -5   6     1908.60     2096.92    256.76 o 
  -3  -5   6      154.97      115.75     24.07 o 
  -2  -5   6     2897.50     2872.06    110.45 o 
  -1  -5   6     4540.52     4577.31     91.84 o 
   0  -5   6     2422.62     2245.64     70.93 o 
   1  -5   6     7020.95     7498.46    159.78 o 
   2  -5   6     1228.45     1212.65     85.97 o 
   3  -5   6     4372.04     4484.78    128.15 o 
   4  -5   6     2425.06     2531.97    118.31 o 
   5  -5   6      195.44      257.64     60.53 o 
   6  -5   6      856.46      846.62    120.50 o 
  -7  -4   6      242.70      379.26    108.12 o 
  -6  -4   6     2059.93     2134.18    214.13 o 
  -5  -4   6        5.95        3.23     29.92 o 
  -4  -4   6     3961.84     4139.78    156.06 o 
  -3  -4   6     3387.06     3312.81     71.49 o 
  -2  -4   6      900.94      949.35     45.84 o 
  -1  -4   6    10281.65    10568.11    133.97 o 
   0  -4   6      127.76      129.20     21.81 o 
   1  -4   6     3973.86     4105.89     98.45 o 
   2  -4   6     2551.93     2597.56     79.73 o 
   3  -4   6     1231.84     1178.27     64.51 o 
   4  -4   6     2900.75     2984.79    146.18 o 
   5  -4   6       30.19       46.65     32.74 o 
   6  -4   6      544.47      508.27     95.71 o 
  -7  -3   6       11.43       67.85     30.50 o 
  -6  -3   6     2006.88     1964.65    181.38 o 
  -5  -3   6      373.97      373.99     29.13 o 
  -4  -3   6     3310.97     3307.33     67.62 o 
  -3  -3   6     8010.22     8222.74    135.03 o 
  -2  -3   6       44.82       31.86     10.87 o 
  -1  -3   6    19046.71    19789.46    487.47 o 
   0  -3   6     2287.54     2227.27    114.09 o 
   1  -3   6     2042.47     1965.07     55.33 o 
   2  -3   6     5265.42     5389.96    111.06 o 
   3  -3   6        2.65       21.92     38.72 o 
   4  -3   6     2451.13     2557.50    128.07 o 
   5  -3   6      338.80      375.73     91.10 o 
   6  -3   6      170.41      148.69     66.65 o 
  -8  -2   6      599.25      662.66    146.82 o 
  -7  -2   6      472.17      451.49    119.02 o 
  -6  -2   6     1051.61     1106.22     56.69 o 
  -5  -2   6     2499.85     2598.07     94.83 o 
  -4  -2   6      472.51      447.91     31.94 o 
  -3  -2   6     5664.90     6014.43    140.58 o 
  -2  -2   6     1575.33     1575.64     40.30 o 
  -1  -2   6    10347.63    10619.93    263.57 o 
   0  -2   6     5361.02     5578.64    179.54 o 
   1  -2   6       12.41       35.71     30.30 o 
   2  -2   6     6085.77     6543.08    123.82 o 
   3  -2   6     2093.78     2134.03     93.91 o 
   4  -2   6     1503.91     1540.22     98.32 o 
   5  -2   6      890.52      755.42    102.95 o 
   6  -2   6        1.71      112.72     51.46 o 
  -8  -1   6      276.40      278.86    110.46 o 
  -7  -1   6      975.25      870.86    109.32 o 
  -6  -1   6      205.20      216.43     30.15 o 
  -5  -1   6     4993.42     5253.49    162.33 o 
  -4  -1   6      234.13      241.01     25.19 o 
  -3  -1   6     2364.20     2464.83     60.95 o 
  -2  -1   6     4189.11     4452.85     71.75 o 
  -1  -1   6     1583.81     1555.89     42.05 o 
   0  -1   6     4006.09     4104.06     81.98 o 
   1  -1   6      646.66      709.80     38.50 o 
   2  -1   6     3513.79     3611.26     93.06 o 
   3  -1   6     4041.16     4128.33    120.58 o 
   4  -1   6      641.75      752.88     66.30 o 
   5  -1   6     1169.57     1005.98    282.29 o 
   6  -1   6       98.32      140.11     87.97 o 
  -8   0   6      703.53      697.05    155.54 o 
  -7   0   6     1157.59     1318.36    164.65 o 
  -6   0   6      508.51      516.34     44.71 o 
  -5   0   6     5253.41     5502.98    129.66 o 
  -4   0   6      415.76      390.67     33.54 o 
  -3   0   6      620.59      621.96     36.75 o 
  -2   0   6     9337.77     9397.10    121.14 o 
  -1   0   6      732.04      768.88     43.88 o 
   0   0   6     6125.79     6142.89    105.01 o 
   1   0   6     3068.38     3168.90     80.04 o 
   2   0   6     1649.62     1640.27     80.18 o 
   3   0   6     4164.38     4183.11    124.48 o 
   4   0   6      159.85      131.71     29.69 o 
   5   0   6      793.72      939.96    103.57 o 
   6   0   6      285.18      146.30     67.34 o 
  -8   1   6        4.72       24.61     20.14 o 
  -7   1   6     1104.47     1123.87     87.14 o 
  -6   1   6      915.50      808.21     59.03 o 
  -5   1   6     2999.47     2977.07    105.22 o 
  -4   1   6     4506.12     4620.87    100.75 o 
  -3   1   6      135.73      181.95     21.54 o 
  -2   1   6    18369.55    18826.11    209.08 o 
  -1   1   6     2483.96     2540.31     66.67 o 
   0   1   6     7605.19     8049.07    127.58 o 
   1   1   6     4579.99     4602.55    100.09 o 
   2   1   6        2.00       46.63     22.10 o 
   3   1   6     3110.15     3154.82    122.20 o 
   4   1   6      292.44      283.22     43.47 o 
   5   1   6      271.23      264.13     68.96 o 
   6   1   6      530.98      551.02     99.58 o 
  -8   2   6      147.60       73.14     24.54 o 
  -7   2   6     1004.05     1024.49    107.56 o 
  -6   2   6     2900.94     3058.70    144.21 o 
  -5   2   6      472.08      464.48     43.25 o 
  -4   2   6     3698.29     3752.22     95.11 o 
  -3   2   6      763.18      790.78     44.53 o 
  -2   2   6     6454.70     6479.48    113.99 o 
  -1   2   6     4792.47     4777.56     98.36 o 
   0   2   6     2109.63     2026.57     70.76 o 
   1   2   6     4899.48     4927.49    114.39 o 
   2   2   6     1252.35     1229.63     65.67 o 
   3   2   6     2038.56     1926.42     93.19 o 
   4   2   6     1181.84     1238.52    115.79 o 
   5   2   6        9.19       65.23     40.01 o 
  -8   3   6      314.56      167.15     58.36 o 
  -7   3   6      190.35      163.56     76.03 o 
  -6   3   6     3470.78     3438.66    166.90 o 
  -5   3   6      149.78      134.59     33.06 o 
  -4   3   6     2637.22     2631.29     89.63 o 
  -3   3   6     5218.84     5273.08    181.37 o 
  -2   3   6      376.76      382.00     46.15 o 
  -1   3   6     7501.03     7571.24    129.22 o 
   0   3   6       30.46       32.39     26.41 o 
   1   3   6     2942.96     2852.03     95.18 o 
   2   3   6     2720.47     2646.21     98.71 o 
   3   3   6      845.27      806.00     96.04 o 
   4   3   6     1499.85     1568.27    133.42 o 
   5   3   6       22.97      -38.71     45.38 o 
  -8   4   6      159.99      131.59     78.15 o 
  -7   4   6      391.50      547.42     86.99 o 
  -6   4   6     1627.89     1601.75    123.82 o 
  -5   4   6       58.25       57.84     27.99 o 
  -4   4   6     1551.20     1430.45     72.51 o 
  -3   4   6     4624.44     4715.37    123.69 o 
  -2   4   6       65.28       52.58     23.15 o 
  -1   4   6     6239.60     6320.93    134.27 o 
   0   4   6     1139.76     1118.19     67.69 o 
   1   4   6      428.14      436.98     47.75 o 
   2   4   6     2461.23     2789.97    189.23 o 
   3   4   6        0.28       16.60     34.19 o 
   4   4   6      800.52      754.56     94.46 o 
  -7   5   6     1473.00     1442.60    139.74 o 
  -6   5   6     2699.56     2668.86    178.01 o 
  -5   5   6     4760.98     5051.80    217.30 o 
  -4   5   6     2286.28     2158.29    115.19 o 
  -3   5   6     9929.93    10197.13    264.36 o 
  -2   5   6       44.39       61.48     22.84 o 
  -1   5   6     7812.91     7671.14    254.26 o 
   0   5   6     1617.70     1663.26    100.07 o 
   1   5   6       46.61      107.60     51.66 o 
   2   5   6     2104.11     2390.59    151.47 o 
   3   5   6      422.35      471.00     86.30 o 
   4   5   6      370.75      320.93     83.72 o 
  -7   6   6      897.23      865.95    108.27 o 
  -6   6   6      145.24      138.52     46.91 o 
  -5   6   6     1907.76     2125.18    150.48 o 
  -4   6   6      864.07      905.48     94.17 o 
  -3   6   6      577.20      684.13     82.31 o 
  -2   6   6     5252.25     4719.81    236.08 o 
  -1   6   6       49.91       34.81     54.81 o 
   0   6   6     5339.67     5069.94    536.08 o 
   1   6   6     1189.69     1144.41    113.56 o 
   2   6   6     2495.87     2488.40    175.54 o 
   3   6   6     1502.95     1415.59    167.47 o 
  -6   7   6        0.68       31.77     47.04 o 
  -5   7   6     2146.74     2032.89    150.00 o 
  -4   7   6     1464.77     1474.73    127.68 o 
  -3   7   6      132.75      205.72     60.25 o 
  -2   7   6     3816.45     3766.14    183.76 o 
  -1   7   6      164.10      173.26     81.45 o 
   0   7   6     1150.86     1071.53    235.48 o 
   1   7   6      729.21      796.88    102.65 o 
   2   7   6      110.47       67.17     36.26 o 
  -5   8   6      797.13      811.27    107.63 o 
  -4   8   6     1598.87     1471.15    138.12 o 
  -3   8   6        2.04       82.21     40.59 o 
  -2   8   6     3105.98     2960.57    163.75 o 
  -1   8   6      695.96      502.27    195.18 o 
   0   8   6      425.05      438.72     87.14 o 
   1   8   6      898.22      864.54    129.85 o 
  -4   9   6     1354.73     1436.34    134.01 o 
  -3   9   6      110.04      140.55     53.06 o 
  -2   9   6     1560.46     1402.04    128.58 o 
  -1   9   6      719.36      668.54     91.98 o 
  -2 -11   7        0.72       52.14     70.48 o 
  -1 -11   7     1052.57      970.01    183.37 o 
   0 -11   7      283.81      165.58     50.40 o 
   1 -11   7      234.10      253.05     66.97 o 
   2 -11   7     1021.02      886.58    187.91 o 
   3 -11   7       85.57       78.01     37.49 o 
  -3 -10   7      908.34      929.37    132.11 o 
  -2 -10   7      123.88       60.16     23.46 o 
  -1 -10   7     1699.02     1635.45     93.10 o 
   0 -10   7     1099.13      950.16     97.66 o 
   1 -10   7       26.98       22.07     23.20 o 
   2 -10   7     1778.32     1729.06    118.80 o 
   3 -10   7      220.85      152.22     58.68 o 
   4 -10   7      498.18      594.23    105.18 o 
  -4  -9   7       18.13       45.76     44.91 o 
  -3  -9   7      412.09      340.40     87.95 o 
  -2  -9   7      912.14      848.74     73.36 o 
  -1  -9   7      469.88      516.70     53.09 o 
   0  -9   7     2212.15     2086.51    100.54 o 
   1  -9   7      319.62      244.11     41.55 o 
   2  -9   7     2555.68     2452.15    124.64 o 
   3  -9   7     1468.40     1498.75    110.50 o 
   4  -9   7      319.14      193.17     99.84 o 
   5  -9   7      701.00      622.70    118.55 o 
  -5  -8   7     1013.88      888.19    137.92 o 
  -4  -8   7      655.92      555.48    106.55 o 
  -3  -8   7      279.41      251.37     41.79 o 
  -2  -8   7     3602.10     3532.46    156.53 o 
  -1  -8   7       20.13       40.87     19.44 o 
   0  -8   7     2374.52     2235.33    103.53 o 
   1  -8   7      667.93      630.93     57.17 o 
   2  -8   7     1029.06     1026.94     85.74 o 
   3  -8   7     1611.39     1805.22    114.49 o 
   4  -8   7        2.41      -24.81     50.69 o 
   5  -8   7      483.43      478.05     84.13 o 
  -6  -7   7       91.07       84.72     45.42 o 
  -5  -7   7      897.76      859.36    133.87 o 
  -4  -7   7     1436.77     1412.77    248.88 o 
  -3  -7   7       19.88       27.31     19.36 o 
  -2  -7   7     6581.20     7010.79    149.96 o 
  -1  -7   7      821.15      814.76     51.04 o 
   0  -7   7     1817.47     1805.63     72.03 o 
   1  -7   7     2873.50     2917.69    132.69 o 
   2  -7   7       19.48       22.03     37.76 o 
   3  -7   7     2292.21     2461.95    133.51 o 
   4  -7   7      441.01      438.24     54.22 o 
   5  -7   7      302.70      276.22     76.55 o 
   6  -7   7      817.59      889.77    227.20 o 
  -6  -6   7      513.48      473.24     91.90 o 
  -5  -6   7      138.02      142.88     67.30 o 
  -4  -6   7     1151.28     1211.85    169.56 o 
  -3  -6   7      478.88      460.04     36.17 o 
  -2  -6   7     4087.73     4184.46    103.45 o 
  -1  -6   7     2897.98     2868.50     78.61 o 
   0  -6   7      346.90      325.70     33.67 o 
   1  -6   7     4807.13     4781.64    126.49 o 
   2  -6   7     1738.46     1818.47    130.67 o 
   3  -6   7     1963.98     1990.06    109.33 o 
   4  -6   7     1161.64     1049.51    115.89 o 
   5  -6   7        3.14        7.56     46.97 o 
   6  -6   7      474.83      479.06     98.28 o 
  -7  -5   7      175.34      125.53     63.08 o 
  -6  -5   7     1857.12     2074.28    177.82 o 
  -5  -5   7       31.76       31.23     24.41 o 
  -4  -5   7     1478.59     1440.74     63.80 o 
  -3  -5   7     2872.06     2744.59    118.25 o 
  -2  -5   7      941.67      977.20     63.49 o 
  -1  -5   7     4078.15     4149.04     83.18 o 
   0  -5   7      133.42      125.92     21.58 o 
   1  -5   7     3080.49     3155.56    178.42 o 
   2  -5   7     4290.28     4289.29    135.73 o 
   3  -5   7      951.73      986.39     69.01 o 
   4  -5   7     2088.50     2066.15    119.68 o 
   5  -5   7      124.62       99.79     39.40 o 
   6  -5   7      518.27      432.88     95.35 o 
  -7  -4   7        0.49       39.35     54.81 o 
  -6  -4   7     2090.22     2214.71    192.08 o 
  -5  -4   7      571.11      517.14     70.11 o 
  -4  -4   7     1104.64     1083.88     48.19 o 
  -3  -4   7     6734.14     7034.49    111.08 o 
  -2  -4   7      104.72       75.61     19.14 o 
  -1  -4   7     4550.02     4580.79    168.07 o 
   0  -4   7     2122.01     2052.02     52.88 o 
   1  -4   7      234.53      272.58     32.34 o 
   2  -4   7     4910.56     5106.43    113.98 o 
   3  -4   7        0.53       48.75     21.86 o 
   4  -4   7     1376.75     1407.47    140.46 o 
   5  -4   7      656.00      668.24    144.65 o 
   6  -4   7      115.48       75.44     44.87 o 
  -7  -3   7      259.13      229.57     76.95 o 
  -6  -3   7     1076.14     1128.99    108.80 o 
  -5  -3   7      957.02      937.72     39.85 o 
  -4  -3   7      172.82      145.70     24.17 o 
  -3  -3   7     6028.75     6103.36    189.27 o 
  -2  -3   7     1825.70     1857.58     40.81 o 
  -1  -3   7     4829.70     5050.13    160.26 o 
   0  -3   7     5971.00     6254.69    214.25 o 
   1  -3   7       93.01      110.46     21.88 o 
   2  -3   7     5804.61     6117.08    131.64 o 
   3  -3   7      405.53      419.59     52.20 o 
   4  -3   7      727.76      710.86     68.90 o 
   5  -3   7      680.67      646.50     92.24 o 
   6  -3   7        0.80       60.03     58.46 o 
  -7  -2   7     1060.58     1114.44    166.62 o 
  -6  -2   7      300.98      313.46     32.30 o 
  -5  -2   7     1642.44     1638.85     75.50 o 
  -4  -2   7      547.42      521.42     36.35 o 
  -3  -2   7     2088.30     2100.27     55.08 o 
  -2  -2   7     5647.60     6024.52    110.55 o 
  -1  -2   7     1637.22     1580.56     87.13 o 
   0  -2   7     7889.93     8106.14    214.88 o 
   1  -2   7     1401.36     1402.19     50.43 o 
   2  -2   7     5105.91     5357.83    115.47 o 
   3  -2   7     2108.69     2159.80    107.79 o 
   4  -2   7      107.09       91.74     41.78 o 
   5  -2   7      757.75      677.22    108.41 o 
   6  -2   7      219.74      250.10     79.92 o 
  -8  -1   7      242.64      303.95     85.71 o 
  -7  -1   7     1566.95     1462.97    224.26 o 
  -6  -1   7        4.43       24.13     10.81 o 
  -5  -1   7     2573.64     2604.59     81.42 o 
  -4  -1   7     4183.69     4535.37    156.34 o 
  -3  -1   7      413.07      422.31     30.06 o 
  -2  -1   7    10686.28    11291.04    238.95 o 
  -1  -1   7       63.99       55.97     24.44 o 
   0  -1   7     3762.38     3937.52     69.48 o 
   1  -1   7     2255.01     2366.53     97.59 o 
   2  -1   7     1133.36     1180.35     59.50 o 
   3  -1   7     2776.83     3003.87    136.42 o 
   4  -1   7       67.29      103.86     37.95 o 
   5  -1   7      671.01      674.53    120.14 o 
   6  -1   7      418.60      547.77    136.27 o 
  -8   0   7       11.01       -7.87     65.29 o 
  -7   0   7     1436.82     1443.06     87.22 o 
  -6   0   7      389.22      332.60     40.93 o 
  -5   0   7     2199.28     2227.01     76.50 o 
  -4   0   7     5023.80     5187.96    146.69 o 
  -3   0   7        0.06       29.81     13.06 o 
  -2   0   7    11188.25    11693.67    141.28 o 
  -1   0   7     1209.69     1203.96     49.87 o 
   0   0   7      921.21      870.00     45.72 o 
   1   0   7     4457.19     4650.05    115.29 o 
   2   0   7       27.24       32.13     17.17 o 
   3   0   7     2477.30     2536.27    139.80 o 
   4   0   7      386.77      367.46     60.27 o 
   5   0   7      194.83      141.13     44.90 o 
   6   0   7      600.16      513.83    105.06 o 
  -8   1   7      287.51      196.64     51.26 o 
  -7   1   7      770.53      829.30     88.45 o 
  -6   1   7     1525.79     1509.75     81.78 o 
  -5   1   7      468.09      548.68     56.14 o 
  -4   1   7     3950.63     3976.79    102.23 o 
  -3   1   7      483.53      514.69     36.96 o 
  -2   1   7     8231.60     8525.12    113.15 o 
  -1   1   7     3154.32     3067.37     73.70 o 
   0   1   7       98.80       86.19     25.29 o 
   1   1   7     5316.78     5286.01    115.23 o 
   2   1   7     1558.12     1580.27     72.49 o 
   3   1   7     1421.32     1475.14     91.07 o 
   4   1   7      952.46      895.96     98.91 o 
   5   1   7        1.56       99.65     47.97 o 
  -8   2   7      505.34      411.65     76.73 o 
  -7   2   7      176.64      125.98     37.82 o 
  -6   2   7     2610.38     2669.35    147.75 o 
  -5   2   7      300.90      299.98     35.00 o 
  -4   2   7     1698.77     1645.02     70.60 o 
  -3   2   7     4724.23     4754.31    156.06 o 
  -2   2   7     1241.40     1137.21     54.84 o 
  -1   2   7     5950.07     6064.37    119.32 o 
   0   2   7      537.37      520.01     47.66 o 
   1   2   7     4534.14     4438.91    120.19 o 
   2   2   7     3492.18     3507.63    133.16 o 
   3   2   7      673.72      575.08     63.65 o 
   4   2   7     1097.55     1209.67    132.87 o 
   5   2   7      126.42      131.32     51.49 o 
  -7   3   7       46.01       28.88     26.43 o 
  -6   3   7     3311.75     3352.51    165.83 o 
  -5   3   7     1116.85     1063.71     78.27 o 
  -4   3   7     1103.44     1014.67     65.38 o 
  -3   3   7     7883.98     7492.62    177.64 o 
  -2   3   7       96.66      106.02     25.77 o 
  -1   3   7     4034.07     3931.06    104.18 o 
   0   3   7     2402.01     2647.68     92.91 o 
   1   3   7      566.63      549.37     59.23 o 
   2   3   7     3451.39     3339.96    164.06 o 
   3   3   7        2.31       -6.62     43.97 o 
   4   3   7      675.71      676.59    107.24 o 
  -7   4   7      550.68      391.31     93.23 o 
  -6   4   7     2139.28     2074.10    151.84 o 
  -5   4   7     1975.80     1920.63    154.15 o 
  -4   4   7       44.94       46.34     22.00 o 
  -3   4   7     6238.27     6347.18    198.45 o 
  -2   4   7     2535.92     2507.24    125.02 o 
  -1   4   7     1667.51     1501.41     86.53 o 
   0   4   7     4986.73     5001.71    164.92 o 
   1   4   7      225.20      218.17     37.50 o 
   2   4   7     2658.48     3022.27    177.27 o 
   3   4   7      381.78      399.02     93.21 o 
   4   4   7      173.91      119.23     41.14 o 
  -7   5   7      849.67      677.32    106.24 o 
  -6   5   7       12.02       22.38     44.91 o 
  -5   5   7     1289.02     1425.59    134.10 o 
  -4   5   7     1492.26     1432.24    107.18 o 
  -3   5   7     2117.51     2070.38    117.37 o 
  -2   5   7     3810.38     3504.41    154.29 o 
  -1   5   7      514.34      459.52     59.98 o 
   0   5   7     2972.16     2564.64    195.74 o 
   1   5   7      676.03      635.51     80.55 o 
   2   5   7      840.07      848.69    122.41 o 
   3   5   7      609.37      564.09     91.28 o 
  -6   6   7       90.11       66.44     30.98 o 
  -5   6   7     1563.45     1605.31    191.39 o 
  -4   6   7     2614.93     2939.02    180.92 o 
  -3   6   7      348.11      397.14     62.39 o 
  -2   6   7     3344.16     3087.48    165.69 o 
  -1   6   7       11.46       46.88     22.19 o 
   0   6   7     1217.47     1076.37    111.98 o 
   1   6   7     1041.74     1201.69    121.47 o 
   2   6   7      270.63      192.89     65.06 o 
  -6   7   7      280.43      245.33     70.27 o 
  -5   7   7      702.27      689.75    109.86 o 
  -4   7   7     2360.30     2471.33    152.07 o 
  -3   7   7       51.12       39.08     54.62 o 
  -2   7   7     1956.67     1935.59    139.87 o 
  -1   7   7      868.70      965.91     94.35 o 
   0   7   7       48.32       80.19     37.48 o 
   1   7   7     1463.48     1510.39    139.82 o 
  -5   8   7      127.71       69.99     31.74 o 
  -4   8   7     1885.25     1672.97    150.00 o 
  -3   8   7      252.54      253.84     85.98 o 
  -2   8   7     1425.33     1343.72    111.58 o 
  -1   8   7     1065.37      952.30    121.40 o 
   0   8   7        1.49       73.99     42.31 o 
  -1 -11   8      396.31      389.18     73.90 o 
   0 -11   8      995.27      847.94     87.13 o 
   1 -11   8       38.99       58.37     20.65 o 
   2 -11   8     1153.57     1103.33    103.88 o 
  -3 -10   8      674.33      802.61    142.30 o 
  -2 -10   8      754.06      763.51     87.91 o 
  -1 -10   8      389.51      342.55     58.93 o 
   0 -10   8     1685.11     1443.27     86.69 o 
   1 -10   8      246.77      135.20     56.63 o 
   2 -10   8     1048.76     1028.12    147.96 o 
   3 -10   8      568.89      463.81     87.40 o 
   4 -10   8        4.52       15.26     48.64 o 
  -4  -9   8      800.94      827.11    138.73 o 
  -3  -9   8      334.10      245.27     65.49 o 
  -2  -9   8     1593.37     1592.89    106.82 o 
  -1  -9   8       23.99       48.97     20.18 o 
   0  -9   8     1178.29     1128.44     70.72 o 
   1  -9   8     1193.40     1144.75     84.30 o 
   2  -9   8      500.91      621.88     83.13 o 
   3  -9   8     1435.01     1408.43    110.64 o 
   4  -9   8       91.99      130.37     56.56 o 
  -5  -8   8      303.49      213.78     96.75 o 
  -4  -8   8     1339.76     1406.39    144.66 o 
  -3  -8   8       30.73       50.12     20.61 o 
  -2  -8   8     1773.32     1809.26     77.82 o 
  -1  -8   8     1006.79      942.17     55.86 o 
   0  -8   8       40.97       35.14     20.80 o 
   1  -8   8     3254.73     3377.97    161.48 o 
   2  -8   8      103.61       82.34     26.81 o 
   3  -8   8     1657.60     1861.45    158.37 o 
   4  -8   8      668.84      679.72    100.24 o 
   5  -8   8      211.58      133.71     35.35 o 
  -5  -7   8       75.01       84.02     44.32 o 
  -4  -7   8     1501.72     1519.96    173.91 o 
  -3  -7   8      363.69      335.29     43.41 o 
  -2  -7   8     2476.52     2493.42    102.36 o 
  -1  -7   8     2181.31     2187.73     91.36 o 
   0  -7   8        8.38       13.34     10.29 o 
   1  -7   8     3274.72     3630.09    150.29 o 
   2  -7   8      374.88      378.81     47.20 o 
   3  -7   8      454.62      513.71     59.31 o 
   4  -7   8      400.02      278.22     75.96 o 
   5  -7   8       39.22       54.91     60.49 o 
  -6  -6   8      692.10      839.21    124.52 o 
  -5  -6   8      161.22       68.89     24.97 o 
  -4  -6   8      634.95      574.27     79.91 o 
  -3  -6   8     2122.28     2065.43    101.68 o 
  -2  -6   8      600.52      572.18     43.54 o 
  -1  -6   8     3680.41     3923.15    131.86 o 
   0  -6   8      868.54      827.24     45.47 o 
   1  -6   8     4227.45     4311.12    159.99 o 
   2  -6   8     2619.26     2812.56    146.08 o 
   3  -6   8      515.12      431.54     65.53 o 
   4  -6   8     1256.61     1310.98     96.22 o 
   5  -6   8       69.21      106.24     45.08 o 
  -6  -5   8     1204.70     1331.52    183.40 o 
  -5  -5   8      800.13      768.72     79.54 o 
  -4  -5   8      191.07      139.36     22.53 o 
  -3  -5   8     4347.96     4142.63    120.86 o 
  -2  -5   8       38.59       41.90     17.34 o 
  -1  -5   8     2051.02     1984.49     62.02 o 
   0  -5   8     2008.64     1921.86     80.03 o 
   1  -5   8      824.56      855.09     49.37 o 
   2  -5   8     2960.32     3223.03    116.64 o 
   3  -5   8       23.94       59.72     19.54 o 
   4  -5   8      755.20      788.79     72.24 o 
   5  -5   8      920.23      944.96    211.23 o 
  -7  -4   8      119.10      105.99     60.62 o 
  -6  -4   8      577.66      658.93    100.66 o 
  -5  -4   8     1636.04     1650.70     70.28 o 
  -4  -4   8       55.54       38.63     16.11 o 
  -3  -4   8     7226.65     7490.19    225.36 o 
  -2  -4   8     1790.38     1789.24     49.08 o 
  -1  -4   8     1532.80     1484.62    110.48 o 
   0  -4   8     4682.01     5510.33    206.82 o 
   1  -4   8       80.53       54.47     24.75 o 
   2  -4   8     3060.79     3246.64    168.00 o 
   3  -4   8      592.02      583.62     59.25 o 
   4  -4   8      264.47      247.93     52.72 o 
   5  -4   8     1176.90     1264.38    153.61 o 
   6  -4   8        0.25       39.55     36.14 o 
  -7  -3   8      685.92      761.69    129.93 o 
  -6  -3   8       55.32       19.08     15.86 o 
  -5  -3   8     1321.85     1288.11     64.24 o 
  -4  -3   8      624.72      568.28     35.91 o 
  -3  -3   8     4395.81     4431.63     89.55 o 
  -2  -3   8     2159.73     2243.14    112.19 o 
  -1  -3   8      530.09      490.64     71.61 o 
   0  -3   8     3341.64     3675.35    163.88 o 
   1  -3   8     1434.67     1412.41     47.40 o 
   2  -3   8     1061.08      976.52     60.88 o 
   3  -3   8     1098.97     1118.63     74.15 o 
   4  -3   8      147.95       67.80     25.91 o 
   5  -3   8      637.15      581.08    103.45 o 
  -7  -2   8     1390.79     1412.36    192.90 o 
  -6  -2   8       40.18       49.69     19.69 o 
  -5  -2   8     1070.05     1070.32     54.70 o 
  -4  -2   8     2555.55     2611.59    111.90 o 
  -3  -2   8      847.12      832.18     38.12 o 
  -2  -2   8     3603.07     3702.11    133.95 o 
  -1  -2   8      101.57      115.80     35.27 o 
   0  -2   8     3978.24     3963.19    170.33 o 
   1  -2   8     4688.50     5159.94    140.91 o 
   2  -2   8     2387.04     2621.46    186.73 o 
   3  -2   8     2656.78     2793.41    135.33 o 
   4  -2   8       16.06       30.76     34.08 o 
   5  -2   8      744.40      762.36    109.12 o 
  -7  -1   8     1499.79     1377.71    119.73 o 
  -6  -1   8      452.24      447.85     48.21 o 
  -5  -1   8      979.97      982.06     61.04 o 
  -4  -1   8     6108.37     6554.19    172.89 o 
  -3  -1   8        4.38       27.89     14.40 o 
  -2  -1   8     5144.54     5333.17     89.29 o 
  -1  -1   8     1776.55     1826.11    101.39 o 
   0  -1   8      465.47      421.33     29.63 o 
   1  -1   8     5617.73     5730.45    141.95 o 
   2  -1   8        8.48       25.96     16.35 o 
   3  -1   8     1713.94     1707.36    104.38 o 
   4  -1   8     1476.22     1498.42    105.97 o 
   5  -1   8      162.07      117.92     57.91 o 
  -7   0   8      868.16      894.22     86.34 o 
  -6   0   8      963.01      934.28     63.82 o 
  -5   0   8      151.94      118.24     19.50 o 
  -4   0   8     5012.33     5338.26    150.90 o 
  -3   0   8     1488.62     1425.38     53.80 o 
  -2   0   8     3329.75     3441.98     72.27 o 
  -1   0   8     6647.85     6962.03     99.76 o 
   0   0   8      413.24      430.90     42.35 o 
   1   0   8     6913.11     7085.31    202.41 o 
   2   0   8      972.42      984.55     71.66 o 
   3   0   8      689.98      633.26     63.82 o 
   4   0   8      972.23      830.94    146.67 o 
   5   0   8       10.47       43.58     73.39 o 
  -7   1   8       89.24       46.01     36.74 o 
  -6   1   8     1426.80     1421.26     80.06 o 
  -5   1   8      802.33      716.18     52.68 o 
  -4   1   8     1840.47     1827.53     73.14 o 
  -3   1   8     5103.35     5189.78    143.97 o 
  -2   1   8      894.33      918.86     45.98 o 
  -1   1   8     6756.49     6739.07    115.42 o 
   0   1   8     1540.46     1604.64     66.22 o 
   1   1   8     3883.85     3990.95    154.32 o 
   2   1   8     2000.73     2072.09    108.51 o 
   3   1   8       16.00       12.36     28.91 o 
   4   1   8      701.89      645.47     91.23 o 
   5   1   8      252.20      149.61     61.60 o 
  -7   2   8       12.91       28.83     46.21 o 
  -6   2   8     1562.08     1575.32    208.87 o 
  -5   2   8     2866.05     2816.95    145.02 o 
  -4   2   8      148.50      145.94     26.57 o 
  -3   2   8     6981.96     6904.43    203.43 o 
  -2   2   8      134.14      142.54     30.92 o 
  -1   2   8     2697.87     2578.89     94.32 o 
   0   2   8     2745.60     2805.20    162.55 o 
   1   2   8      754.74      707.48     65.06 o 
   2   2   8     2126.97     2282.98    128.50 o 
   3   2   8       81.99       91.34     37.37 o 
   4   2   8      397.01      377.49     84.59 o 
  -7   3   8      249.10      204.89    124.40 o 
  -6   3   8      700.87      838.04    109.93 o 
  -5   3   8     3055.45     3123.69    149.67 o 
  -4   3   8       86.24       86.25     33.18 o 
  -3   3   8     5697.56     5716.52    230.24 o 
  -2   3   8     1482.67     1553.72     87.69 o 
  -1   3   8      279.33      294.14     36.93 o 
   0   3   8     3156.40     3290.76    183.99 o 
   1   3   8      192.23      196.42     35.96 o 
   2   3   8     1343.79     1231.15    119.56 o 
   3   3   8      607.75      456.24     85.03 o 
   4   3   8       98.97      100.50     61.53 o 
  -7   4   8      958.71      924.12    157.55 o 
  -6   4   8       81.41      119.35     46.51 o 
  -5   4   8     2178.63     2134.57    151.44 o 
  -4   4   8      544.69      588.07     60.62 o 
  -3   4   8     3042.16     2937.04    148.75 o 
  -2   4   8     2292.12     2169.73    139.27 o 
  -1   4   8        3.99      -11.54     26.29 o 
   0   4   8     3059.54     2988.74    149.52 o 
   1   4   8     1118.22     1336.05    126.08 o 
   2   4   8      703.20      644.51    149.08 o 
   3   4   8      642.56      538.98    152.13 o 
  -6   5   8      352.81      407.93     71.77 o 
  -5   5   8      955.31      949.44     81.82 o 
  -4   5   8     2488.98     2489.61    200.86 o 
  -3   5   8      370.29      284.90     49.73 o 
  -2   5   8     2358.99     2177.62    110.01 o 
  -1   5   8      362.02      355.39     50.40 o 
   0   5   8     1459.88     1390.87    159.82 o 
   1   5   8     1687.06     1716.06    146.53 o 
   2   5   8      123.60       74.41     54.69 o 
  -6   6   8      515.56      542.51     89.46 o 
  -5   6   8      149.73       98.62     27.71 o 
  -4   6   8     2452.34     2364.01    139.58 o 
  -3   6   8      231.48      181.81     47.47 o 
  -2   6   8     1055.08      989.46    126.93 o 
  -1   6   8     1350.20     1269.99    128.51 o 
   0   6   8      133.82       90.91     40.16 o 
   1   6   8     1575.46     1441.94    139.74 o 
  -5   7   8       16.82       33.47     56.79 o 
  -4   7   8     2097.04     1922.27    141.27 o 
  -3   7   8      686.87      625.93    175.06 o 
  -2   7   8      633.06      482.19    120.97 o 
  -1   7   8     1747.14     1577.54    179.41 o 
   0   7   8       44.07       -0.91     43.95 o 
   0 -11   9     1107.07      923.72    144.64 o 
   1 -11   9      392.99      316.59     67.53 o 
  -2 -10   9      758.61      746.32    141.24 o 
  -1 -10   9      163.70       83.98     35.95 o 
   0 -10   9     1007.60      920.68    106.65 o 
   1 -10   9     1162.19      919.97     90.90 o 
   2 -10   9      134.61       30.25     60.04 o 
   3 -10   9      664.96      513.89     98.16 o 
  -3  -9   9      100.41       63.30     35.28 o 
  -2  -9   9      467.36      498.79     65.79 o 
  -1  -9   9      966.37      835.12     92.02 o 
   0  -9   9      146.49      124.12     34.59 o 
   1  -9   9     1705.01     1635.96    202.62 o 
   2  -9   9        1.69       18.48     23.31 o 
   3  -9   9      546.35      437.18     73.12 o 
   4  -9   9      432.26      334.29     89.12 o 
  -4  -8   9     1939.98     2061.66    166.14 o 
  -3  -8   9      163.87      130.25     40.15 o 
  -2  -8   9     1049.42     1013.53     85.07 o 
  -1  -8   9     1253.23     1197.18    109.17 o 
   0  -8   9        1.80       17.87     19.03 o 
   1  -8   9     1310.94     1425.81     79.62 o 
   2  -8   9      180.76      125.90     69.72 o 
   3  -8   9      117.98       94.13     41.92 o 
   4  -8   9      719.35      802.92    102.02 o 
  -5  -7   9      353.59      280.17     66.12 o 
  -4  -7   9      831.91     1052.25    123.88 o 
  -3  -7   9     1831.53     1699.44    116.17 o 
  -2  -7   9      240.38      199.56     35.15 o 
  -1  -7   9     3742.14     3357.26    329.11 o 
   0  -7   9      901.90      808.17     88.76 o 
   1  -7   9     2593.55     2458.50    121.89 o 
   2  -7   9     1173.73     1033.30     75.04 o 
   3  -7   9       37.23       50.68     29.49 o 
   4  -7   9      810.87      788.03    122.27 o 
  -6  -6   9      428.08      369.67     83.05 o 
  -5  -6   9     1274.73     1195.63    121.66 o 
  -4  -6   9      198.46      186.48     30.95 o 
  -3  -6   9     2009.28     1829.76    125.50 o 
  -2  -6   9       10.70       34.95     11.00 o 
  -1  -6   9      978.92     1012.55     32.66 o 
   0  -6   9     1997.89     1817.25     89.58 o 
   1  -6   9      317.93      293.81     38.19 o 
   2  -6   9     1887.88     1926.98    144.59 o 
   3  -6   9      472.92      500.27     58.18 o 
   4  -6   9      673.15      627.12     96.74 o 
   5  -6   9      704.86      646.19    107.75 o 
  -6  -5   9      131.15      133.78     67.48 o 
  -5  -5   9     1655.29     1432.82    218.15 o 
  -4  -5   9       99.27       95.28     16.74 o 
  -3  -5   9     1906.77     1894.77    123.09 o 
  -2  -5   9     1166.72     1293.70    123.78 o 
  -1  -5   9       34.36       49.51     26.38 o 
   0  -5   9     3932.25     4304.92    217.39 o 
   1  -5   9      100.53       82.68     15.34 o 
   2  -5   9     1871.77     1981.79    210.91 o 
   3  -5   9      870.07      881.47     72.23 o 
   4  -5   9      246.82      179.51     44.35 o 
   5  -5   9      785.72      765.11    115.41 o 
  -6  -4   9      377.83      302.12     77.70 o 
  -5  -4   9     1386.94     1312.18     63.12 o 
  -4  -4   9       30.77       59.48     15.62 o 
  -3  -4   9     2511.98     2690.83     87.92 o 
  -2  -4   9      989.44     1005.59     92.62 o 
  -1  -4   9       17.50       57.54     39.82 o 
   0  -4   9     3226.99     3326.24    199.68 o 
   1  -4   9      510.51      754.19    187.18 o 
   2  -4   9      601.84      594.22     48.89 o 
   3  -4   9      746.77      736.63     65.46 o 
   4  -4   9       23.43       37.52     21.05 o 
   5  -4   9      525.88      320.57     75.76 o 
  -7  -3   9      610.67      620.53    141.74 o 
  -6  -3   9      621.09      278.37     72.15 o 
  -5  -3   9      817.65      845.46     56.61 o 
  -4  -3   9     4740.09     4714.56    236.84 o 
  -3  -3   9     1091.64     1199.97     47.01 o 
  -2  -3   9     8968.51     9310.00    367.34 o 
  -1  -3   9      564.40      671.41     80.72 o 
   0  -3   9    10876.54    11761.16    375.24 o 
   1  -3   9     2495.33     2670.33     94.30 o 
   2  -3   9     1886.58     1934.26     96.12 o 
   3  -3   9     1273.45     1277.92     92.84 o 
   4  -3   9       51.02       77.68     32.45 o 
   5  -3   9      377.26      357.44    100.05 o 
  -7  -2   9     1114.75     1217.94    152.58 o 
  -6  -2   9      868.73      720.77     77.34 o 
  -5  -2   9      254.67      240.33     30.40 o 
  -4  -2   9     3542.53     3473.17    110.54 o 
  -3  -2   9      117.85      101.15     24.76 o 
  -2  -2   9      758.13      802.36     77.96 o 
  -1  -2   9     4151.36     4385.12    177.59 o 
   0  -2   9       23.26       72.83     40.63 o 
   1  -2   9     5765.10     6075.61    139.87 o 
   2  -2   9     1310.94     1326.98     83.27 o 
   3  -2   9     1696.01     1743.52     97.85 o 
   4  -2   9     2812.94     2783.31    139.01 o 
   5  -2   9      268.73      192.09     64.97 o 
  -7  -1   9      413.56      305.89    112.33 o 
  -6  -1   9     1161.43     1178.60    123.94 o 
  -5  -1   9       90.46       78.30     23.85 o 
  -4  -1   9     5060.28     5314.12    181.36 o 
  -3  -1   9     2281.29     2347.98     78.14 o 
  -2  -1   9      986.16      847.85     89.20 o 
  -1  -1   9     5805.58     5583.11    197.34 o 
   0  -1   9       46.67       38.96     13.35 o 
   1  -1   9     2690.59     2817.08    107.43 o 
   2  -1   9      289.54      275.47     44.13 o 
   3  -1   9       36.83       59.09     27.30 o 
   4  -1   9      631.18      638.76    213.91 o 
   5  -1   9       70.17       93.12     81.84 o 
  -7   0   9       16.36       38.02     23.99 o 
  -6   0   9     1012.62     1073.70    106.14 o 
  -5   0   9      837.91      767.90     73.46 o 
  -4   0   9     3066.49     3046.39    108.04 o 
  -3   0   9     2899.24     2969.46     83.35 o 
  -2   0   9      235.49      240.49     24.22 o 
  -1   0   9     4267.26     4441.34    127.27 o 
   0   0   9     1445.11     1348.46     95.75 o 
   1   0   9     1234.64     1337.57     77.71 o 
   2   0   9     1207.21     1127.65     75.70 o 
   3   0   9       83.13       74.69     26.99 o 
   4   0   9      773.20      747.97    110.67 o 
  -7   1   9      222.24      234.57     52.68 o 
  -6   1   9      951.39      837.47     91.90 o 
  -5   1   9     2959.00     3006.47    167.73 o 
  -4   1   9      680.67      617.31     48.07 o 
  -3   1   9     3172.76     3136.42    114.40 o 
  -2   1   9      115.01      178.41     61.58 o 
  -1   1   9     1959.00     1882.42     75.60 o 
   0   1   9     3084.37     2856.24    117.51 o 
   1   1   9      485.26      508.22     52.16 o 
   2   1   9     1702.76     1672.44     95.85 o 
   3   1   9      256.09      136.99    111.14 o 
   4   1   9      495.17      533.92     99.35 o 
  -7   2   9      303.80      185.50     87.28 o 
  -6   2   9      452.44      484.52     68.44 o 
  -5   2   9     2808.37     2859.69    182.03 o 
  -4   2   9      156.74      168.86     34.33 o 
  -3   2   9     1456.21     1485.55     86.35 o 
  -2   2   9     2662.26     2674.69    112.13 o 
  -1   2   9       29.06       55.27     21.50 o 
   0   2   9     5247.79     5060.67    281.23 o 
   1   2   9      151.54      116.31     34.03 o 
   2   2   9     1703.69     1691.56    100.03 o 
   3   2   9     1021.31      882.21    117.06 o 
  -7   3   9      602.29      739.82    100.37 o 
  -6   3   9        2.20       57.37     32.86 o 
  -5   3   9     2417.95     2281.60    110.02 o 
  -4   3   9     1376.00     1209.91     98.30 o 
  -3   3   9     1475.21     1375.78     91.08 o 
  -2   3   9     3791.49     3708.19    164.94 o 
  -1   3   9      114.77       73.90     39.34 o 
   0   3   9     2998.85     2911.38    123.50 o 
   1   3   9      333.79      384.68     51.75 o 
   2   3   9      127.85       56.81     69.11 o 
   3   3   9      459.58      455.81    121.01 o 
  -6   4   9      392.67      318.90     75.80 o 
  -5   4   9      773.51      736.49     85.52 o 
  -4   4   9     1655.71     1625.86    105.34 o 
  -3   4   9      262.69      172.19     38.22 o 
  -2   4   9     2128.36     2107.89    103.04 o 
  -1   4   9      789.17      706.08     69.28 o 
   0   4   9     1402.13     1323.22     88.15 o 
   1   4   9     1198.57     1254.00    128.03 o 
   2   4   9        2.38      112.08     53.83 o 
  -6   5   9     1137.64     1117.19    132.86 o 
  -5   5   9       86.12       55.37     76.50 o 
  -4   5   9     2513.58     2482.59    138.38 o 
  -3   5   9       84.19       92.24     27.57 o 
  -2   5   9     1171.84     1056.81    141.96 o 
  -1   5   9     1375.05     1157.96    101.72 o 
   0   5   9      389.48      249.93     83.56 o 
   1   5   9     1237.11     1187.70    176.10 o 
  -5   6   9       39.18       77.07     43.21 o 
  -4   6   9     2238.35     2026.70    134.04 o 
  -3   6   9      959.77      815.40     91.81 o 
  -2   6   9      268.29      176.46     45.41 o 
  -1   6   9     1875.93     1842.87    131.81 o 
   0   6   9       19.61       29.39     56.82 o 
  -1 -10  10      539.62      326.26     84.86 o 
   0 -10  10      226.66       98.62     47.36 o 
   1 -10  10      823.57      611.58    149.58 o 
  -2  -9  10       71.69       30.67     54.68 o 
  -1  -9  10     1474.61     1581.52    181.63 o 
   0  -9  10       18.80       55.96     42.88 o 
   1  -9  10      998.91      853.07    160.19 o 
   2  -9  10      318.44      320.75    145.73 o 
   3  -9  10      160.04      124.12     71.15 o 
  -2  -8  10        1.61       15.16     31.81 o 
  -1  -8  10     1753.85     1681.11    136.75 o 
   0  -8  10      464.86      441.92     66.71 o 
   1  -8  10      376.34      269.70     72.64 o 
   2  -8  10      657.50      569.44    110.76 o 
   3  -8  10       58.42       75.17     48.19 o 
  -4  -7  10      188.14      211.19     50.76 o 
  -3  -7  10      574.17      536.54     76.35 o 
  -2  -7  10      265.45      174.86     49.92 o 
  -1  -7  10     1093.39      877.09    163.60 o 
   0  -7  10     1932.97     1549.22    100.31 o 
   1  -7  10      240.66      162.47     40.90 o 
   2  -7  10     1323.77     1151.99     89.08 o 
   3  -7  10      214.74      169.21     91.56 o 
   4  -7  10      503.76      433.53     89.66 o 
  -5  -6  10      963.43      827.90    104.55 o 
  -4  -6  10       67.79       54.33     18.03 o 
  -3  -6  10      587.80      632.09     50.86 o 
  -2  -6  10     1499.14     1377.07    116.44 o 
  -1  -6  10      304.16      428.89    109.40 o 
   0  -6  10     3134.56     3209.96    323.64 o 
   1  -6  10       16.77       44.85     12.34 o 
   2  -6  10     1129.25     1078.46     70.48 o 
   3  -6  10      813.62      632.59    148.84 o 
   4  -6  10      182.06       98.70     69.08 o 
  -6  -5  10       65.28       33.51     15.62 o 
  -5  -5  10     2127.07     2140.70    126.53 o 
  -4  -5  10      353.90      343.94     41.57 o 
  -3  -5  10     1356.63     1379.83    130.56 o 
  -2  -5  10     2820.66     3186.09    191.54 o 
  -1  -5  10        1.38      -22.65     82.25 o 
   0  -5  10     3008.33     3306.82    312.53 o 
   1  -5  10      254.14      144.40     67.25 o 
   2  -5  10      204.07      199.62     33.92 o 
   3  -5  10     1240.16     1229.70    110.02 o 
   4  -5  10       16.79       56.68     40.44 o 
  -6  -4  10     1190.23     1199.17    127.71 o 
  -5  -4  10     1805.48     1650.74    209.33 o 
  -4  -4  10     3062.00     3210.25    141.76 o 
  -3  -4  10      611.98      619.98     74.91 o 
  -2  -4  10     4542.90     4961.45    258.85 o 
  -1  -4  10     1079.97     1029.65    110.82 o 
   0  -4  10     2176.01     2300.44    256.20 o 
   1  -4  10     1883.97     1893.14    251.65 o 
   2  -4  10      115.49       61.26     40.09 o 
   3  -4  10     1480.98     1605.69    258.18 o 
   4  -4  10      476.10      399.22     84.65 o 
  -6  -3  10      417.04      405.62     95.32 o 
  -5  -3  10        8.26       24.22     14.89 o 
  -4  -3  10      693.24      732.45     38.36 o 
  -3  -3  10      850.64      730.98     83.34 o 
  -2  -3  10      303.06      307.52     60.80 o 
  -1  -3  10     5568.21     5534.62    268.80 o 
   0  -3  10      145.18      157.04     81.25 o 
   1  -3  10     3654.36     3710.49    152.54 o 
   2  -3  10      555.36      545.82     45.51 o 
   3  -3  10      992.50      911.10    100.76 o 
   4  -3  10      568.58      352.51     91.93 o 
  -6  -2  10     2073.88     2006.73    292.52 o 
  -5  -2  10       50.19       32.13     17.71 o 
  -4  -2  10     3182.97     3164.27    131.07 o 
  -3  -2  10     1093.77     1057.31     99.90 o 
  -2  -2  10      318.50      340.91     61.12 o 
  -1  -2  10     3191.37     3563.21    283.25 o 
   0  -2  10        8.39      -77.02     77.02 o 
   1  -2  10      906.87      928.45     42.81 o 
   2  -2  10      788.31      768.43     86.89 o 
   3  -2  10       38.27       63.38     24.94 o 
   4  -2  10      898.26      805.85    120.96 o 
  -6  -1  10     1457.04     1538.19    164.32 o 
  -5  -1  10      416.72      357.53     45.06 o 
  -4  -1  10     1973.75     2028.11     86.99 o 
  -3  -1  10     2028.57     2008.76     90.72 o 
  -2  -1  10      140.15      170.74     87.94 o 
  -1  -1  10     3378.24     3464.45    280.66 o 
   0  -1  10     1096.26     1147.13     54.74 o 
   1  -1  10      341.85      312.94     42.53 o 
   2  -1  10     1308.36     1324.37     86.67 o 
   3  -1  10       76.68       66.16     25.08 o 
   4  -1  10      713.80      542.25    111.28 o 
  -6   0  10      714.22      772.48     79.94 o 
  -5   0  10     1799.72     1680.93    113.45 o 
  -4   0  10      299.78      347.58     35.27 o 
  -3   0  10     2481.21     2563.59    109.22 o 
  -2   0  10     1337.27     1303.85     61.10 o 
  -1   0  10     3011.41     2952.69    149.85 o 
   0   0  10     3007.47     2967.18    123.70 o 
   1   0  10      205.91      163.47     30.20 o 
   2   0  10     1423.53     1359.58     82.51 o 
   3   0  10      244.58      268.68     74.13 o 
  -6   1  10       19.10       32.98     32.11 o 
  -5   1  10     2129.54     2045.42    146.19 o 
  -4   1  10      805.59      795.16     90.73 o 
  -3   1  10      827.39      887.73     53.48 o 
  -2   1  10     3913.55     4027.30    164.24 o 
  -1   1  10      295.79      307.36     36.22 o 
   0   1  10     3540.63     3181.05    142.26 o 
   1   1  10      110.51       98.37     27.14 o 
   2   1  10      801.66      705.99    108.67 o 
   3   1  10      996.83      982.18    114.67 o 
  -6   2  10        9.32       39.11     41.42 o 
  -5   2  10     3117.60     3427.84    268.70 o 
  -4   2  10      623.69      740.10     64.89 o 
  -3   2  10      719.02      734.94     57.91 o 
  -2   2  10     1858.93     2140.55     89.65 o 
  -1   2  10       19.36       48.12     13.83 o 
   0   2  10      824.82      834.46     88.55 o 
   1   2  10      369.85      401.07     59.16 o 
   2   2  10       10.91       53.49     60.06 o 
  -6   3  10      407.38      445.08    106.96 o 
  -5   3  10     1256.69     1407.89    178.21 o 
  -4   3  10     1580.49     1516.99     87.25 o 
  -3   3  10       32.11       45.84     22.82 o 
  -2   3  10     2926.25     2963.84    134.77 o 
  -1   3  10     1081.30     1166.95    113.21 o 
   0   3  10     1207.63     1103.40     90.71 o 
   1   3  10     1110.64     1126.20    116.24 o 
   2   3  10        0.69       18.24     44.16 o 
  -5   4  10      117.08      128.97     36.33 o 
  -4   4  10     1442.91     1359.32     86.58 o 
  -3   4  10      283.95      265.38     45.32 o 
  -2   4  10     1008.36      841.85     80.93 o 
  -1   4  10     2081.96     1806.42     98.13 o 
   0   4  10      151.77      161.01     47.84 o 
   1   4  10     1183.60     1115.22    170.27 o 
  -4   5  10     1257.65     1066.70    113.85 o 
  -3   5  10      955.28      858.25     90.24 o 
  -2   5  10      108.44       71.80     41.30 o 
  -1   5  10     1735.84     1421.06    143.43 o 
   0   5  10       25.16       -7.58     46.99 o 
  -2  -9  11       46.69       49.18     31.13 o 
  -1  -9  11      921.84     1071.31    160.20 o 
   0  -9  11      273.45      171.99     86.02 o 
   1  -9  11      152.94      112.03     81.39 o 
  -2  -8  11      405.06      281.59     96.57 o 
  -1  -8  11     1498.83     1697.76    188.78 o 
   0  -8  11      910.77      730.53    193.05 o 
   1  -8  11       30.29       71.25     61.66 o 
   2  -8  11      803.45      671.74    158.56 o 
  -3  -7  11      538.86      430.14    102.14 o 
  -2  -7  11     1348.59      953.90    106.18 o 
  -1  -7  11      393.20      545.58    148.28 o 
   0  -7  11     1568.75     1812.61    205.33 o 
   1  -7  11      196.84      251.56     78.27 o 
   2  -7  11      632.66      725.32    175.33 o 
   3  -7  11      865.67      944.95    255.88 o 
  -4  -6  11      457.06      256.72     92.15 o 
  -3  -6  11      110.30       89.40     37.33 o 
  -2  -6  11     1903.01     1855.89    136.92 o 
  -1  -6  11       62.99       28.92     63.48 o 
   0  -6  11      917.34     1053.66    185.85 o 
   1  -6  11      859.89     1116.74    226.55 o 
   2  -6  11       55.36      129.56    113.13 o 
   3  -6  11     1261.65     1032.02    269.28 o 
  -4  -5  11      674.75      556.09    101.77 o 
  -3  -5  11      110.92       60.54     35.27 o 
  -2  -5  11     1897.46     1901.57    145.41 o 
  -1  -5  11     1396.86     1401.09    195.10 o 
   0  -5  11      418.35      324.34    122.61 o 
   1  -5  11     1486.79     1395.75    219.05 o 
   2  -5  11       88.42       94.14    151.31 o 
   3  -5  11      952.15     1175.95    308.98 o 
  -5  -4  11       37.21       15.85     22.65 o 
  -4  -4  11     1288.78     1598.82    113.86 o 
  -3  -4  11      600.05      533.38     78.60 o 
  -2  -4  11     2325.77     2379.73    215.46 o 
  -1  -4  11     2103.26     2307.65    215.39 o 
   0  -4  11      476.38      397.73    133.70 o 
   1  -4  11     1051.84     1019.15    191.38 o 
   2  -4  11      349.68      403.98    158.73 o 
   3  -4  11      335.05      402.63    120.08 o 
  -5  -3  11       63.60       61.62     49.06 o 
  -4  -3  11      714.93      837.93    110.01 o 
  -3  -3  11     1669.93     1694.52    170.50 o 
  -2  -3  11       81.78      133.39     76.06 o 
  -1  -3  11     2938.71     3010.92    295.57 o 
   0  -3  11      140.43      100.17     48.23 o 
   1  -3  11      904.85      800.45    163.76 o 
   2  -3  11     1590.72     1431.34    147.88 o 
   3  -3  11      167.93      152.20     87.91 o 
  -6  -2  11     1367.86     1222.37    135.13 o 
  -5  -2  11      376.57      350.31     61.41 o 
  -4  -2  11      376.32      338.61     70.52 o 
  -3  -2  11     1958.89     2058.56    215.95 o 
  -2  -2  11      269.70      120.53     48.40 o 
  -1  -2  11     1616.38     1374.95    188.95 o 
   0  -2  11      677.44      659.51    144.54 o 
   1  -2  11       24.78      101.86     40.83 o 
   2  -2  11     1473.02     1325.30    100.36 o 
   3  -2  11       48.84       59.83     37.75 o 
  -6  -1  11      545.26      416.79    103.09 o 
  -5  -1  11     1406.36     1401.50    143.04 o 
  -4  -1  11       22.94       -0.14     54.74 o 
  -3  -1  11     2935.05     3106.39    278.01 o 
  -2  -1  11     1299.16     1490.60    174.52 o 
  -1  -1  11     2066.18     1936.06    203.06 o 
   0  -1  11     1367.72     1534.82     99.34 o 
   1  -1  11        2.42       29.74     15.85 o 
   2  -1  11      994.73      927.83    180.66 o 
   3  -1  11      193.89      206.24    147.40 o 
  -6   0  11        8.56       61.85     42.39 o 
  -5   0  11     1317.33     1326.66     88.28 o 
  -4   0  11      247.23      258.62     46.28 o 
  -3   0  11      869.46      927.35     41.15 o 
  -2   0  11     2177.42     2408.09    144.83 o 
  -1   0  11      387.11      389.21     31.48 o 
   0   0  11     1517.47     1533.70     77.32 o 
   1   0  11      415.87      425.67    118.67 o 
   2   0  11      532.75      435.78    117.27 o 
  -6   1  11        3.72       27.24     19.76 o 
  -5   1  11     1423.09     1419.46    105.08 o 
  -4   1  11      645.76      742.67     74.90 o 
  -3   1  11       57.07       53.59     18.15 o 
  -2   1  11     2387.32     2613.06    146.94 o 
  -1   1  11       68.25       42.30     16.04 o 
   0   1  11      997.98      902.92    115.14 o 
   1   1  11     1041.22      866.27     94.07 o 
   2   1  11      131.52       65.57     27.04 o 
  -5   2  11      792.28      724.26    100.37 o 
  -4   2  11     1919.74     2183.70    177.12 o 
  -3   2  11      144.75      119.11     38.68 o 
  -2   2  11     2839.90     2995.42    173.91 o 
  -1   2  11      917.56      835.33     82.37 o 
   0   2  11      345.58      312.73     77.51 o 
   1   2  11     1127.40      942.14    165.12 o 
  -5   3  11       58.28       92.46     30.51 o 
  -4   3  11     1267.64     1249.72    274.92 o 
  -3   3  11      765.77      785.55     87.95 o 
  -2   3  11     1355.57     1323.12    102.03 o 
  -1   3  11     1652.87     1541.51    115.49 o 
   0   3  11       14.48       78.38     47.75 o 
  -4   4  11      700.14      671.03     81.59 o 
  -3   4  11     1503.89     1542.67    121.88 o 
  -2   4  11      162.03       87.19     33.30 o 
  -1   4  11     1629.92     1612.90    117.70 o 
  -2  -8  12      821.94      607.39    133.46 o 
  -1  -8  12      116.78      212.36    110.41 o 
   0  -8  12      663.73      620.59    163.59 o 
  -3  -7  12       21.05       35.60     27.76 o 
  -2  -7  12     1359.34     1302.19    173.39 o 
  -1  -7  12       22.87       35.61     36.56 o 
   0  -7  12      581.80      440.62    152.13 o 
   1  -7  12      852.12     1001.82    200.66 o 
  -3  -6  12      111.76       66.55     68.62 o 
  -2  -6  12     1445.39     1507.02    179.56 o 
  -1  -6  12      424.41      374.98    119.10 o 
   0  -6  12       62.89      134.34    102.95 o 
   1  -6  12     1076.94     1011.13    208.16 o 
   2  -6  12       79.76      121.16     79.66 o 
  -4  -5  12     1044.47      882.22    122.21 o 
  -3  -5  12      643.86      724.17    142.74 o 
  -2  -5  12     1085.96      854.47    182.28 o 
  -1  -5  12     1160.99     1008.28    216.89 o 
   0  -5  12       29.45       97.98     86.44 o 
   1  -5  12      994.20     1166.31    209.72 o 
   2  -5  12      386.49      343.74    125.22 o 
  -4  -4  12      274.47      325.84     96.42 o 
  -3  -4  12     1487.16     1202.84    162.98 o 
  -2  -4  12      214.25      138.48     44.85 o 
  -1  -4  12     1238.74     1227.92    181.27 o 
   0  -4  12      253.61      283.18    131.15 o 
   1  -4  12      444.09      419.92    173.42 o 
   2  -4  12      820.43     1016.97    217.90 o 
  -5  -3  12      365.64      246.66     77.51 o 
  -4  -3  12       16.94       16.12     26.43 o 
  -3  -3  12     1742.68     1792.79    185.18 o 
  -2  -3  12      115.29      155.84     74.01 o 
  -1  -3  12      940.09      899.30    199.34 o 
   0  -3  12      916.41      941.68    174.73 o 
   1  -3  12      132.65      129.53     99.62 o 
   2  -3  12     1335.44     1306.68    277.22 o 
  -5  -2  12      903.43      678.41    118.58 o 
  -4  -2  12       27.48       66.06     61.81 o 
  -3  -2  12     2215.78     2069.12    207.60 o 
  -2  -2  12      706.49      514.25    128.64 o 
  -1  -2  12      504.82      553.43    143.99 o 
   0  -2  12     1013.17     1020.38    202.51 o 
   1  -2  12       91.92       -8.44     97.12 o 
   2  -2  12      809.75      842.53    179.66 o 
  -5  -1  12      815.90      886.45    139.50 o 
  -4  -1  12      373.34      510.25    117.33 o 
  -3  -1  12     1340.76     1397.77    181.35 o 
  -2  -1  12     1607.37     1640.22    202.74 o 
  -1  -1  12      148.17       83.67     67.28 o 
   0  -1  12     1103.43     1073.95    173.32 o 
   1  -1  12      545.08      461.49    141.04 o 
   2  -1  12      438.33      358.91    172.60 o 
  -5   0  12      460.08      285.09     96.99 o 
  -4   0  12     1557.41     1619.55    188.71 o 
  -3   0  12       69.28      148.02     79.88 o 
  -2   0  12     2465.69     2877.81    245.47 o 
  -1   0  12      142.99      189.24     74.86 o 
   0   0  12      823.12      752.76    174.30 o 
   1   0  12     1380.32     1161.40    189.83 o 
  -4   1  12     1645.13     1633.36    186.64 o 
  -3   1  12      225.23      217.02     69.08 o 
  -2   1  12     1325.82     1665.78    199.43 o 
  -1   1  12      728.52      797.36    158.34 o 
   0   1  12       23.83       77.65     45.71 o 
  -4   2  12     1573.90     1301.76    176.66 o 
  -3   2  12      836.36      814.57    182.69 o 
  -2   2  12      858.36      997.69    171.81 o 
  -1   2  12     1084.31     1018.16    183.29 o 
   0   2  12       65.65       68.80     52.61 o 
  -2  -6  13      493.67      458.35    133.86 o 
  -1  -6  13      463.08      335.76    101.86 o 
   0  -6  13        9.11      -37.46     89.89 o 
  -3  -5  13      720.33      744.88    145.41 o 
  -2  -5  13       83.33       31.87     26.45 o 
  -1  -5  13      661.74      809.97    169.07 o 
   0  -5  13      560.95      430.60    170.61 o 
  -3  -4  13     1573.56     1446.93    201.56 o 
  -2  -4  13       41.80       28.08     58.28 o 
  -1  -4  13      654.99      802.14    166.75 o 
   0  -4  13      974.25     1021.16    207.64 o 
   1  -4  13      152.75      134.79     62.69 o 
  -4  -3  13       70.90       70.97     61.78 o 
  -3  -3  13     1287.46     1307.71    188.62 o 
  -2  -3  13      350.87      317.87    122.43 o 
  -1  -3  13       60.42       38.35     52.69 o 
   0  -3  13     1089.41      942.65    197.56 o 
  -4  -2  13      583.18      591.95    137.49 o 
  -3  -2  13      855.62      745.95    155.62 o 
  -2  -2  13     1168.90     1048.90    205.16 o 
  -1  -2  13       80.68      172.53     62.66 o 
   0  -2  13     1255.55     1094.09    235.05 o 
  -3  -1  13       90.59      102.59     77.21 o 
  -2  -1  13     1183.56     1310.28    207.37 o 
  -1  -1  13      415.57      380.21    127.04 o 
   0  -1  13      403.86      413.01     98.39 o 
  -3   0  13      149.07      144.04     99.71 o 
  -2   0  13      720.05      865.43    195.01 o 
  -1   0  13      853.54      971.69    179.80 o 
                                                 
